# Supplementary material for: Metabolic pathway dysregulation in diffuse axonal injury: a multimodal biomarker approach for early diagnosis and mechanistic insights
Source: Front Neurol. 2025 Nov 5;16:1677730. doi: 10.3389/fneur.2025.1677730 (PMC12626862; doi:10.3389/fneur.2025.1677730)
Supplement: Supplementary file 1 [file Table_1.xlsx]

## Sheet: Sheet4
	The value of a metabolite in a sample presented in the supplementary material is the ratio of the peak area of this metabolite to the sum of the peak areas of 110 metabolites detected in this sample. standard compounds: carnitine C8:0-d3, leucine-d3, carnitine C2:0-d3, carnitine C16:0-d3, LPC 19:0.
		C1-1	C10-1	C11-1	C17-1	C18-1	C19-1	C2-1	C20-1	C21-1	C23-1	C26-1	C30-1	C33-1	C35-1	C36-1	C4-1	C40-1	C43-1	C44-1	C45-1	C46-1	C47-1	C48-1	C49-1	C5-1	C51-1	C52-1	C53-1	C6-1	C7-1	C8-1	C9-1	C100-1	C105-1	E11-1	E115-1	E12-1	E13-1	E16-1	E17-1	E19-1	E22-1	E26-1	E3-1	E36-1	E39-1	E4-1	E46-1
1	IS-leucine-d3	0.0277628	0.0227467	0.0217604	0.024019	0.0218619	0.0243272	0.0267813	0.0245453	0.0267042	0.0210677	0.0232464	0.0214599	0.0196659	0.0283752	0.0193711	0.0249183	0.0225919	0.0251269	0.0219332	0.0209027	0.0213036	0.0243422	0.0241848	0.0271643	0.02861	0.0218541	0.0249138	0.0197678	0.0224798	0.0199191	0.0259948	0.0297238	0.0276547	0.0190515	0.0279782	0.0206969	0.029198	0.0227792	0.0193575	0.0317437	0.029386	0.0186532	0.0274031	0.0179758	0.0218378	0.0178049	0.0209059	0.0206376
2	IS-LPC 19:0	0.0392162	0.0397404	0.0365995	0.0313189	0.0350557	0.0383336	0.036834	0.0396272	0.0452207	0.0364481	0.0389154	0.0328903	0.0356347	0.0515263	0.0325115	0.0420932	0.0372569	0.0406438	0.0380186	0.0370657	0.0369309	0.0404015	0.0411635	0.0443027	0.0436874	0.0372882	0.0589803	0.0339825	0.040705	0.0365398	0.0420595	0.0454388	0.043938	0.0422061	0.0520834	0.0492354	0.0568465	0.04326	0.0340775	0.0641693	0.0530356	0.0480334	0.0531791	0.0394637	0.0473187	0.0513833	0.0428722	0.0477612
3	7-KETOCHOLESTEROL	0.000253778	4.48856e-05	2.57092e-05	0.000135854	0.000174367	0.000107619	0.000254933	9.27887e-05	0.000185336	0.000286847	0.000150334	0.000448783	0.000325055	3.67304e-05	8.04274e-05	8.99635e-05	0.000234215	0.000137001	0.000157514	9.20471e-05	2.13064e-05	6.52984e-05	8.0984e-05	2.91595e-05	0.000115914	1.31791e-05	2.26299e-05	0.000211383	0.000189353	0.000200776	5.11467e-05	0.000143355	6.28044e-05	8.82977e-05	8.25449e-05	0.00013776	2.40626e-05	4.0747e-05	0.000157635	1.74608e-05	5.25271e-05	2.12135e-05	1.97047e-05	2.01913e-05	9.04959e-06	6.00831e-06	5.61861e-05	1.47744e-05
4	Acetylcholine*	0.0014255	0.00168938	0.00200467	0.00265229	0.00174537	0.002957	0.00277358	0.00244525	0.00301802	0.00220915	0.00192011	0.00195702	0.00133963	0.00271204	0.00124985	0.00133786	0.00200955	0.00303163	0.00135355	0.00206695	0.00182613	0.00142473	0.00134278	0.00190817	0.00213645	0.00134399	0.00290763	0.00178442	0.00244316	0.0023418	0.00128472	0.00339622	0.00159625	0.00327359	0.00200712	0.00273937	0.00410555	0.00103895	0.0017539	0.00151877	0.00320037	0.00297943	0.0036738	0.00289764	0.00380353	0.00297868	0.00148832	0.00309864
5	Arachidonoyl ethanolamide(AEA)*	2.83176e-05	2.36051e-05	1.91358e-05	3.27767e-05	5.47091e-05	2.42862e-05	4.08071e-05	3.0079e-05	2.91422e-05	2.55355e-05	2.20932e-05	2.81671e-05	2.31031e-05	3.58238e-05	2.17068e-05	2.89759e-05	2.7084e-05	2.0286e-05	2.34591e-05	4.26999e-05	1.6871e-05	2.43404e-05	2.44977e-05	2.71886e-05	1.97084e-05	3.6909e-05	4.8854e-05	1.95943e-05	2.32433e-05	2.98246e-05	3.5254e-05	2.16619e-05	2.64008e-05	3.41036e-05	3.30917e-05	4.69009e-05	4.78918e-05	2.88537e-05	3.05793e-05	6.6958e-05	3.16325e-05	4.06616e-05	4.77863e-05	3.182e-05	0.000101553	3.92609e-05	2.38917e-05	3.28975e-05
6	Alanyl-Leucine	0.000914843	0.000699159	0.000478251	0.000768335	0.000453293	0.000560246	0.000671103	0.00119516	0.000882569	0.000672361	0.000457639	0.000800262	0.00081926	0.000702355	0.000393372	0.00043663	0.00081202	0.000916384	0.000488907	0.000788741	0.000905423	0.000552831	0.000679375	0.000491159	0.000543019	0.000397704	0.00139312	0.000418956	0.000628548	0.000977118	0.000748346	0.0011802	0.00159031	0.000974643	0.000626731	0.00111499	0.000912389	0.000720698	0.000688098	0.000897321	0.00093297	0.000435478	0.00119082	0.000543846	0.000765516	0.00177444	0.00128882	0.000869616
7	Allantoic acid	0.000175863	0.00029956	0.000295299	0.000585056	0.000325558	0.000358679	0.000293326	0.000444935	0.00023453	0.000338977	0.000309316	0.0002205	0.000330539	0.000298079	0.000278365	0.000272547	0.000273096	0.000333738	0.000335712	0.000205995	0.000262132	0.000321057	0.000266563	0.000297106	0.00031163	0.000313643	0.000552924	0.000274912	0.000359602	0.000419667	0.000270007	0.000324193	0.000292292	0.000337205	0.000367123	0.000696326	0.000323826	0.000166239	0.000355404	0.000201468	0.000232623	0.000725879	0.000189406	0.000238974	0.000544198	0.00107602	0.000176638	0.000260483
8	Aspartyl-Leucine	9.19079e-05	5.22531e-05	0.000100372	9.53028e-05	7.69071e-05	6.8012e-05	0.000111218	0.000112531	5.51664e-05	9.76739e-05	6.29922e-05	6.65252e-05	7.38614e-05	9.23042e-05	8.46949e-05	7.24935e-05	0.000108248	7.91849e-05	9.49479e-05	5.47441e-05	6.72377e-05	7.75293e-05	8.75428e-05	7.40291e-05	9.95166e-05	6.8194e-05	0.000179662	6.31537e-05	9.53585e-05	8.42741e-05	6.50284e-05	6.15869e-05	7.0754e-05	0.00019614	8.68764e-05	0.00015456	5.95426e-05	4.93609e-05	7.48443e-05	0.000180959	7.6523e-05	0.000160083	0.000269446	8.65682e-05	0.000150694	0.00023913	0.000295406	0.00015787
9	Betaine*	0.000467484	0.000289019	0.000476637	0.00057075	0.000656233	0.000512603	0.000538891	0.000643628	0.000434973	0.000489358	0.000457451	0.00059224	0.000739567	0.000591082	0.00102196	0.000470261	0.000455584	0.000459573	0.000459335	0.000390461	0.00030862	0.000431436	0.000286703	0.00054983	0.000460182	0.000342903	0.000757377	0.000497182	0.000448311	0.000475335	0.000460349	0.000412034	0.00045246	0.000826439	0.000452863	0.00125628	0.000438035	0.000282616	0.00090584	0.000394412	0.000464328	0.00130042	0.00069313	0.000641024	0.000770084	0.00144792	0.000687487	0.000543394
10	bilirubin	0.00134854	0.00138224	0.00115429	0.00196644	0.00171912	0.00218056	0.00172593	0.000841191	0.00894476	0.00825917	0.00447808	0.00395199	0.00597329	0.00324257	0.00562499	0.00132214	0.0041104	0.00553553	0.0034056	0.00440463	0.0040567	0.00223029	0.00423838	0.00530583	0.000898712	0.0101673	0.00340517	0.00812402	0.00175145	0.00209358	0.00183477	0.00123463	0.00126311	0.0005381	0.00164151	0.000698105	0.00106906	0.000843682	0.00133894	0.0023617	0.00493406	0.00260659	0.00236317	0.00130225	0.00195381	0.00355628	0.00766331	0.00332114
11	bilirubin	0.00134854	0.00138224	0.00115429	0.00196644	0.00171912	0.00218056	0.00172593	0.000841191	0.00894476	0.00825917	0.00447808	0.00395199	0.00597329	0.00324257	0.00562499	0.00132214	0.0041104	0.00553553	0.0034056	0.00440463	0.00405673	0.00223029	0.00423838	0.00530583	0.000898712	0.0101673	0.00340517	0.00812402	0.00175145	0.00209358	0.00183477	0.00123463	0.00126311	0.0005381	0.00164151	0.000698105	0.00106906	0.000843682	0.00133894	0.0023617	0.00493406	0.00260659	0.00236317	0.00130225	0.00195381	0.00355628	0.00766331	0.00332114
12	IS-carnitine C2:0-d3	0.0136208	0.00906499	0.00997242	0.00856447	0.0095945	0.0104821	0.0124549	0.00966818	0.0104827	0.00865321	0.0122544	0.0092639	0.0103781	0.014805	0.00893422	0.0128124	0.0106082	0.0122548	0.0130131	0.0104897	0.00885163	0.0127058	0.0102799	0.0115846	0.0125937	0.00717018	0.0123579	0.00944012	0.0106789	0.00784592	0.012837	0.0140469	0.0136826	0.00648597	0.0105585	0.0106431	0.0106087	0.0135732	0.00792444	0.014696	0.00974457	0.00972216	0.00897151	0.00426861	0.00800581	0.0112988	0.00857246	0.00916675
13	IS-carnitine C8:0-d3	1.01172e-05	9.02969e-06	9.157e-06	7.34996e-06	8.67404e-06	7.46946e-06	1.03568e-05	8.42483e-06	9.89902e-06	9.66863e-06	9.34937e-06	9.8876e-06	7.64768e-06	1.29312e-05	8.57341e-06	1.12566e-05	9.14065e-06	1.18381e-05	1.04224e-05	9.29366e-06	8.48772e-06	1.11522e-05	1.01786e-05	1.0659e-05	1.18897e-05	9.60615e-06	1.53642e-05	7.59478e-06	1.01781e-05	5.8414e-06	1.04637e-05	1.49836e-05	1.19652e-05	1.27554e-05	1.4485e-05	1.43631e-05	1.52811e-05	1.26061e-05	9.95784e-06	1.63004e-05	1.44915e-05	1.32774e-05	1.58927e-05	1.09607e-05	1.24782e-05	1.24082e-05	9.16644e-06	1.19666e-05
14	IS-carnitine C16:0-d3	0.0764521	0.0596581	0.0593875	0.0589493	0.0558452	0.062738	0.0712043	0.0682393	0.0756321	0.0589746	0.0603775	0.0557648	0.0562457	0.0856242	0.0530271	0.0698129	0.0645339	0.0685181	0.0621583	0.0575489	0.0573936	0.0641101	0.068913	0.0713926	0.0829329	0.062527	0.107385	0.0542956	0.0675434	0.0570438	0.0708999	0.0805469	0.0738107	0.0805288	0.0898848	0.0949076	0.097954	0.0734404	0.0529609	0.112665	0.0922024	0.082922	0.0993776	0.0729671	0.0875339	0.086904	0.0703893	0.079926
15	Carnitine*	0.0393938	0.0404574	0.0340502	0.0287816	0.0347006	0.0517885	0.0541507	0.0448453	0.06963	0.0398069	0.0326804	0.0445227	0.0347171	0.0534278	0.0225602	0.0465996	0.0353145	0.0423208	0.0343152	0.0398067	0.0393577	0.0290214	0.0259137	0.0399711	0.048898	0.0451873	0.0658464	0.0394939	0.0389531	0.0418621	0.0496308	0.0588004	0.0382099	0.0618892	0.0391251	0.0482318	0.0964716	0.030237	0.0317978	0.0488698	0.102688	0.0589271	0.0905526	0.0774241	0.0869386	0.0720215	0.0263386	0.0463861
16	carnitine C2:0*	0.0346941	0.0495046	0.0413978	0.0479098	0.0433384	0.0456557	0.0446823	0.0585882	0.0610586	0.0497286	0.031968	0.0308643	0.0335794	0.0434001	0.0322787	0.0415557	0.036887	0.0434465	0.0308351	0.0394474	0.0526806	0.0351809	0.0462647	0.0481218	0.0503547	0.0701673	0.0384115	0.0363309	0.0448796	0.0456092	0.0364949	0.0390024	0.0298706	0.0299748	0.0362265	0.0385079	0.0404138	0.0392185	0.0412271	0.0275865	0.0376892	0.0578014	0.0427549	0.0417513	0.0527019	0.0504105	0.047234	0.0303566
17	carnitine C3:0	0.00231728	0.00278152	0.00503307	0.0019241	0.0033496	0.00291476	0.00336841	0.00385792	0.00259866	0.00245738	0.00312594	0.00323876	0.00335902	0.00388421	0.00356731	0.00423611	0.00345187	0.00314733	0.00396277	0.00199071	0.00333268	0.00304483	0.00205502	0.00239538	0.00554602	0.00169348	0.00659595	0.00265335	0.00476628	0.00439828	0.00342587	0.00373603	0.00237372	0.00818594	0.00257575	0.00570701	0.00555641	0.00270208	0.00207565	0.00250457	0.00289012	0.0106012	0.00321368	0.00577937	0.0071454	0.0106152	0.00503032	0.00322688
18	carnitine C4:0*	0.000886575	0.00131407	0.0025043	0.00141654	0.00101968	0.00103897	0.0021021	0.00285668	0.00243711	0.00149141	0.00138382	0.00285999	0.00129011	0.00183687	0.00244606	0.000841343	0.00207188	0.00123501	0.00125441	0.000452912	0.00103459	0.000726807	0.00150867	0.00116053	0.00165496	0.00145559	0.00336926	0.000699078	0.00274536	0.00159795	0.00147101	0.0017254	0.00215597	0.00432568	0.000931147	0.00566523	0.00103782	0.00146638	0.00219309	0.000903522	0.00119556	0.0055793	0.00140498	0.00718738	0.00388133	0.00647837	0.00387818	0.00285448
19	carnitine C4:0-OH	0.000299264	0.000216216	0.000239057	0.000371339	0.000216538	0.000274419	0.000334831	0.000293893	0.000344812	0.000435979	0.000274219	0.0011676	0.000284204	0.000366531	0.000204439	0.000356926	0.00183965	0.0003202	0.000291145	0.000333174	0.000565508	0.000426565	0.0016245	0.00146898	0.000336615	0.00143393	0.000707446	0.000245586	0.000246646	0.000197976	0.00100203	0.000344185	0.000362652	0.000337112	0.000394985	0.000910034	0.000485026	0.000470062	0.00114172	0.000722776	0.000523993	0.000754731	0.000456615	0.000272163	0.00055841	0.00151882	0.000710134	0.000723319
20	carnitine C5:0	0.00111528	0.00161436	0.00305909	0.00321228	0.00189273	0.00182143	0.00204961	0.00314336	0.00176392	0.00213934	0.00150859	0.00153922	0.00187375	0.00198276	0.00474363	0.00266639	0.00234378	0.00275142	0.00359968	0.00128308	0.00245258	0.00349424	0.00130034	0.000944202	0.00369613	0.00196557	0.0077169	0.00141597	0.0031081	0.00228612	0.00144969	0.00162792	0.00351874	0.0365739	0.00287601	0.00942136	0.00424873	0.00205235	0.00430697	0.00168613	0.00417879	0.0106054	0.00949277	0.0195686	0.0116151	0.0184334	0.00740246	0.0041878
21	carnitine C6:0	0.001605	0.0027334	0.00196514	0.00326836	0.00247297	0.00289569	0.00200888	0.00506921	0.0031474	0.00231198	0.00219064	0.000572407	0.00285187	0.00146658	0.00161359	0.00143787	0.0021343	0.0015099	0.00104256	0.0019038	0.00261615	0.00115358	0.00171491	0.00144051	0.00289656	0.00213606	0.00149423	0.00259225	0.0015273	0.00467763	0.00129251	0.00103492	0.00172996	0.00217646	0.00222954	0.00148383	0.00182896	0.00164337	0.00187498	0.00148289	0.00326063	0.00126427	0.00328488	0.00538898	0.00249389	0.00108076	0.00334839	0.0015725
22	carnitine C8:1	0.000347743	0.000230874	0.000290392	0.000187769	0.000227995	0.00025274	0.000219162	0.00025398	0.000280658	0.000250773	0.000249839	0.000276673	0.000260316	0.000237512	0.000409141	0.000154348	0.000511511	0.000714998	0.00041702	0.000374444	0.000397664	0.000513997	0.000475783	0.000474329	8.66162e-05	0.000331401	0.00029862	0.000228107	0.000172466	0.000127728	0.000142347	0.000247314	6.42329e-06	1.34782e-05	5.46885e-06	1.55124e-05	1.22157e-05	1.0954e-05	1.16321e-05	1.09302e-05	1.85337e-05	0.000228962	0.000148104	8.58444e-06	0.000126733	0.000115607	1.2912e-05	1.52857e-05
23	carnitine C10:0*	0.0132399	0.0171675	0.0116045	0.0333187	0.0147279	0.027212	0.0113458	0.0266936	0.0176133	0.0120802	0.0161025	0.0020668	0.0212037	0.00911136	0.0143698	0.00666313	0.0165199	0.00922424	0.0055595	0.012064	0.0152319	0.00777388	0.0139337	0.00820781	0.0164752	0.0085678	0.00292927	0.0256366	0.00926674	0.0325673	0.00946084	0.00756368	0.0069869	0.00491954	0.00696346	0.00261491	0.00309306	0.0028389	0.0066472	0.00252959	0.0027512	0.00308938	0.00636609	0.00618322	0.00441364	0.00160091	0.00857957	0.00433852
24	carnitine C10:2	0.00107972	0.00187054	0.00182814	0.00210928	0.00131461	0.00183825	0.00174243	0.0019467	0.00106573	0.00125311	0.00199538	0.000836277	0.00188768	0.000725566	0.00139079	0.000771366	0.00127505	0.00208999	0.000706979	0.001874	0.0015532	0.00128858	0.00145749	0.00116459	0.000965846	0.00134832	0.000494727	0.00189157	0.0016742	0.00376249	0.00102494	0.000890488	0.000779585	0.000511178	0.000495938	0.000387643	0.000439985	0.000532134	0.000467719	0.000645985	0.000421845	0.000388353	0.00220584	0.00103484	0.000632666	0.000415018	0.00225909	0.000741363
25	carnitine C12:0*	0.00417307	0.00542306	0.00457556	0.00821224	0.00349846	0.0049722	0.00366766	0.00532446	0.00573727	0.00301284	0.00364365	0.000798708	0.00480357	0.0026928	0.0102186	0.002265	0.00314653	0.00273577	0.00218926	0.00353166	0.00518784	0.00232477	0.0038017	0.00245034	0.00458009	0.00283045	0.00119592	0.00638542	0.00293012	0.0071353	0.00253303	0.00211958	0.00249441	0.00172875	0.00273135	0.00101028	0.00109984	0.00218205	0.00348876	0.00213827	0.00153517	0.00103519	0.00266868	0.00410375	0.00123442	0.000730933	0.00461614	0.00234849
26	carnitine C12:1	0.00286661	0.00308399	0.00235352	0.0112536	0.00275211	0.00379898	0.00198557	0.00654012	0.00335019	0.00473053	0.00434656	0.00104456	0.00494072	0.00183125	0.00713255	0.00308942	0.00336236	0.00197125	0.00228567	0.00428384	0.00586484	0.0011627	0.00456389	0.00354724	0.00314216	0.00356199	0.000879988	0.00763854	0.00441019	0.010095	0.00331423	0.00311319	0.00177859	0.00136928	0.00308608	0.000925992	0.00142658	0.00332197	0.00404683	0.00231682	0.00164824	0.0017217	0.00216067	0.0118353	0.0011691	0.00057624	0.00691599	0.00196953
27	carnitine C14:0*	0.00132939	0.00140542	0.00140579	0.00172013	0.000969459	0.00112066	0.00107675	0.00111634	0.00139179	0.000865551	0.000862563	0.000372314	0.00101106	0.000722717	0.00244841	0.000686064	0.000698268	0.00090927	0.000764575	0.00108111	0.00126715	0.000616567	0.000907699	0.000684829	0.00127364	0.00119005	0.000507998	0.00128498	0.000945278	0.00146649	0.000742964	0.000563694	0.00108517	0.000838032	0.00130201	0.000436185	0.000551417	0.00125115	0.00236326	0.00160429	0.000879521	0.000413994	0.00140987	0.00181997	0.000616416	0.000446068	0.00197255	0.00136793
28	carnitine C14:1	0.00465888	0.0062915	0.00519521	0.0124771	0.0052036	0.00536237	0.0049857	0.00623853	0.00751011	0.00556182	0.00485402	0.00102068	0.00635084	0.00272191	0.0130488	0.00328608	0.00315863	0.00509101	0.00266117	0.00510194	0.00745922	0.00378201	0.00482046	0.00351771	0.00619502	0.00682082	0.0024177	0.00632569	0.00423436	0.0104489	0.00320496	0.00308499	0.00526336	0.00240875	0.00655294	0.00191462	0.00251209	0.00954184	0.0107722	0.00678472	0.00340179	0.00218538	0.00335132	0.0107571	0.00284921	0.00131945	0.0104706	0.00499987
29	carnitine C14:2	0.00361627	0.00660119	0.00478177	0.00983763	0.00574629	0.00788233	0.00446404	0.00756653	0.00743842	0.00474848	0.00547094	0.00131807	0.00626034	0.00286285	0.0143997	0.00350707	0.00334522	0.00372758	0.0018207	0.0035252	0.00564818	0.00258383	0.00564359	0.0034846	0.00631156	0.00473238	0.00223683	0.00708908	0.00456307	0.0123191	0.00315484	0.00310577	0.0032884	0.00242866	0.00660056	0.00242551	0.00204816	0.00905593	0.00718159	0.00523292	0.00318781	0.00177116	0.00471606	0.00750179	0.00201088	0.00132681	0.0132234	0.00381616
30	carnitine C14:3	0.000381261	0.000755683	0.00055943	0.00139215	0.000441037	0.000501823	0.00053728	0.000450576	0.000919577	0.000497912	0.00077513	0.000130339	0.000785245	0.000268422	0.00123154	0.000372244	0.000361152	0.000670089	0.00021932	0.000657635	0.000686613	0.000370524	0.000377571	0.000266333	0.000511616	0.000642873	0.000138033	0.000899103	0.000559291	0.00154688	0.000415719	0.000665385	0.000593688	0.000207116	0.000552647	0.000143886	0.000167616	0.00124355	0.000707574	0.000748546	0.000286602	0.00012229	0.000420066	0.00134229	0.000269898	7.57308e-05	0.0012538	0.000479647
31	carnitine C16:0*	0.00621941	0.00495125	0.00404531	0.00539589	0.00409137	0.00415567	0.00477313	0.0047394	0.00554349	0.0041964	0.00342287	0.0024999	0.00400108	0.0037907	0.00450952	0.00367528	0.0039366	0.0035241	0.00438461	0.00361221	0.00391737	0.00283151	0.00385989	0.00384572	0.00556521	0.00585467	0.00420583	0.00422458	0.00441089	0.00396967	0.00396996	0.00303079	0.00365805	0.00465532	0.00483234	0.00276716	0.00243754	0.00356129	0.00543024	0.00470825	0.00351374	0.00239601	0.00611517	0.00475169	0.00319467	0.00308354	0.00512735	0.00551869
32	carnitine C16:0-OH	8.05596e-05	8.57902e-05	0.000113269	0.000123526	9.28671e-05	8.34236e-05	8.97835e-05	8.76562e-05	0.000100794	8.12761e-05	5.94145e-05	3.43134e-05	7.86521e-05	6.25166e-05	0.000120964	7.99293e-05	6.23783e-05	6.29416e-05	6.97085e-05	8.16834e-05	0.000116176	5.51829e-05	7.43941e-05	6.25943e-05	9.75503e-05	0.000119034	6.29192e-05	0.000101192	8.3922e-05	8.01339e-05	6.88248e-05	4.38329e-05	9.37258e-05	7.43692e-05	0.000116536	4.23613e-05	6.17931e-05	0.00012641	0.000251309	0.000108069	0.000126385	4.95855e-05	0.000128565	0.000103822	7.0934e-05	6.23613e-05	0.000155182	0.000100655
33	carnitine C16:1	0.00178994	0.00183254	0.00159616	0.00324459	0.00187169	0.0014045	0.00134281	0.00172387	0.00183012	0.00192766	0.00144899	0.000467577	0.00144996	0.000809799	0.00246508	0.00105337	0.00083629	0.00171414	0.00109459	0.00166515	0.00173468	0.000906002	0.00142753	0.0012931	0.0018648	0.00251341	0.00101294	0.00146442	0.00151213	0.00269457	0.00105497	0.00089868	0.00172475	0.0012335	0.00232494	0.000880251	0.00144531	0.00257841	0.00428979	0.00403426	0.00153929	0.000899044	0.00172388	0.00405428	0.00123716	0.000811501	0.00393865	0.00253866
34	carnitine C16:2	0.000603666	0.00115428	0.000807669	0.00145332	0.000817015	0.000983433	0.000654145	0.0010608	0.00106283	0.000792261	0.000858788	0.000212156	0.000877797	0.000384199	0.00207202	0.00056693	0.000417833	0.000624976	0.000308696	0.000607713	0.000776205	0.000416112	0.000870722	0.000562554	0.00102836	0.00120209	0.000391385	0.00100557	0.0007575	0.00177138	0.000507273	0.000433789	0.000644505	0.000447441	0.00152682	0.000381664	0.000386494	0.00186797	0.00206587	0.00222153	0.000750314	0.000282837	0.000888036	0.00135596	0.000277181	0.000322853	0.00339743	0.00100706
35	carnitine C18:0	0.00168254	0.00221833	0.00183974	0.00144495	0.00186639	0.00187906	0.00152302	0.00201552	0.00186094	0.00160014	0.00128524	0.00126628	0.00169016	0.000946905	0.00159345	0.00117719	0.00182086	0.00134281	0.00151928	0.00150357	0.00306556	0.00181858	0.00134616	0.00139979	0.0013177	0.00299627	0.00238422	0.00173795	0.00160346	0.0016769	0.00130833	0.00129614	0.00204885	0.00146214	0.00194122	0.000951951	0.00123388	0.00145754	0.00289728	0.00200853	0.00114828	0.000914692	0.00179332	0.00100214	0.00136636	0.00152241	0.00226138	0.00235811
36	carnitine C18:1	0.00601273	0.00792551	0.00517619	0.0106184	0.00650092	0.00644044	0.00675757	0.00668872	0.00683758	0.00585281	0.0053467	0.00295657	0.00473165	0.00364189	0.00441461	0.00521097	0.00390581	0.00705869	0.00493102	0.00540344	0.00458899	0.00475373	0.00491597	0.00420568	0.0073172	0.0128783	0.00695097	0.00388456	0.00707224	0.00811461	0.00517733	0.00503133	0.0074396	0.00465791	0.00687517	0.0058995	0.00671058	0.00643796	0.0113044	0.00969454	0.00610469	0.00648862	0.00920718	0.00788564	0.00913236	0.00556479	0.00671296	0.00820576
37	carnitine C18:2	0.00491654	0.0099924	0.00648761	0.00909129	0.00886031	0.0107548	0.00654024	0.00896695	0.00769686	0.00792836	0.00800458	0.00646229	0.0079186	0.00415275	0.0068841	0.00710292	0.00517259	0.00641572	0.00457804	0.00538427	0.00595251	0.00423815	0.00719861	0.0055452	0.0082997	0.0102683	0.00875474	0.00719261	0.00894455	0.0112773	0.0063123	0.00562125	0.00704146	0.00840257	0.0104035	0.00734906	0.00630442	0.00990167	0.011875	0.00949457	0.00788855	0.00602772	0.0107993	0.00641419	0.00605401	0.00548033	0.0130676	0.0088143
38	carnitine C18:3	0.000436129	0.000651552	0.000543623	0.000905928	0.000431683	0.000508332	0.000475337	0.000517913	0.000583329	0.000595693	0.000715458	0.000561107	0.000736159	0.000269475	0.0006296	0.000657122	0.000352724	0.000846158	0.000330068	0.000538561	0.000527458	0.000413285	0.000419332	0.000405824	0.000601569	0.000978114	0.000441238	0.000575438	0.00060978	0.00107897	0.000443497	0.00054578	0.000723419	0.0006156	0.000765029	0.000335933	0.00046424	0.00147725	0.00113442	0.00127605	0.000636492	0.000357258	0.000825848	0.000837463	0.000695676	0.000330918	0.00157628	0.00100806
39	Choline*	0.0166377	0.0130929	0.0155322	0.017268	0.0165981	0.0139776	0.0115896	0.0187857	0.0127025	0.01608	0.0144278	0.0126432	0.0119461	0.0135541	0.0177927	0.0129021	0.0201115	0.021489	0.0157852	0.0162477	0.0180027	0.020391	0.0182793	0.0175955	0.0166273	0.0125042	0.0165106	0.0137081	0.0185135	0.0146991	0.0120599	0.0140492	0.0165947	0.0129452	0.016795	0.010511	0.0149953	0.0148608	0.0143294	0.0197225	0.0105758	0.0114567	0.0125232	0.00915126	0.0132265	0.00981698	0.0149968	0.0129928
40	Creatine*	0.00349317	0.00158774	0.000550889	0.00103841	0.00174199	0.000676588	0.0031565	0.00429113	0.00360993	0.0019818	0.00142779	0.00363191	0.00130521	0.00456136	0.00126741	0.00266727	0.00149216	0.00204954	0.00347932	0.00344189	0.00200207	0.00227974	0.00135119	0.00202625	0.00440825	0.00302652	0.004501	0.00210931	0.00164549	0.000897719	0.00325319	0.00478141	0.00182301	0.000922853	0.00161178	0.00108643	0.00577895	0.00308298	0.00308008	0.00491135	0.00416966	0.00299972	0.00675108	0.000824037	0.0053458	0.00540887	0.00192395	0.00120619
41	Creatinine*	0.00465295	0.00303399	0.00449631	0.00584672	0.0051218	0.00693709	0.00813899	0.00406399	0.00490844	0.00427755	0.00653308	0.00415498	0.00416258	0.00481559	0.00443501	0.00384561	0.00529063	0.00710159	0.0051758	0.00448954	0.00511103	0.00579414	0.00424605	0.00570413	0.00455294	0.00323618	0.00975532	0.0049327	0.00595531	0.00618215	0.00456119	0.00657561	0.00610689	0.00818295	0.00759274	0.00628757	0.00566521	0.00437844	0.00600769	0.00599318	0.00547113	0.00637945	0.0107177	0.0049531	0.00682033	0.0085619	0.00692301	0.00978651
42	Dihydrosphingosine*	9.55618e-05	2.78439e-05	4.52582e-05	6.13679e-05	8.87298e-05	4.38033e-05	4.63974e-05	5.16236e-05	4.08384e-05	3.88642e-05	4.28424e-05	5.00576e-05	6.82836e-05	4.8264e-05	5.91693e-05	3.29838e-05	5.57764e-05	3.27294e-05	0.00013999	4.41074e-05	4.85056e-05	0.000137869	6.10804e-05	5.12945e-05	4.67546e-05	4.38654e-05	0.000187125	7.71303e-05	4.37816e-05	4.22302e-05	3.62947e-05	4.55522e-05	9.3487e-05	0.000109184	9.77741e-05	0.000109577	8.32931e-05	0.000155476	0.000177634	8.4581e-05	0.000133863	0.000100714	0.000120245	5.39495e-05	7.83577e-05	0.000184093	0.000170992	0.000133304
43	Glu-Leu	6.59983e-05	5.07796e-05	9.42176e-05	8.06043e-05	7.29158e-05	7.53166e-05	0.000118834	8.2015e-05	4.60378e-05	0.00011053	4.87055e-05	4.74889e-05	8.17873e-05	8.95896e-05	0.000109322	7.72222e-05	0.000124025	8.61515e-05	0.00010428	7.17844e-05	8.66182e-05	8.39022e-05	6.43915e-05	7.36265e-05	7.94338e-05	6.06347e-05	0.000248545	8.01238e-05	0.000111215	8.26205e-05	6.01003e-05	4.91065e-05	3.09572e-05	0.000109179	6.56786e-05	0.000303437	3.99639e-05	1.58713e-05	6.3333e-05	4.28834e-05	4.39845e-05	0.000346243	3.62945e-05	0.00012126	0.000231601	0.000448969	9.08497e-05	3.15746e-05
44	Glutamic acid*	0.00013586	6.70849e-05	0.000109596	9.47632e-05	0.0001364	8.60944e-05	0.000230757	0.000124348	7.21024e-05	0.000133075	9.95849e-05	0.000112489	0.000111328	0.000129092	0.000119436	0.000138828	0.000183872	0.000197863	0.000292335	0.00012069	0.000146787	0.000175726	0.000147785	9.78485e-05	0.000135291	0.000106697	0.000245447	0.000130614	0.000135533	0.000110684	8.54017e-05	9.98465e-05	0.000196214	0.000167023	0.000140461	0.000214299	0.000159635	0.000110883	0.000195742	0.000200928	0.000227274	0.000221521	9.20804e-05	6.64566e-05	0.000230711	0.000231812	8.4666e-05	8.42633e-05
45	gly.phe	0.000287088	0.000310234	0.000367495	3.79842e-05	0.000241464	0.0003335	0.000338582	0.000316054	0.000310226	0.000169746	0.000307285	0.000187596	0.000347982	0.000541317	0.000197281	0.000391661	0.00027138	0.000302999	0.000569328	0.000355812	0.000218332	0.000517894	0.000333348	0.00012251	0.000285349	0.000190808	0.000487014	0.000320543	0.000320655	0.00016422	0.000268966	0.000342918	0.000451756	0.00033569	0.000122019	0.000460502	0.000289744	0.000235884	0.000167303	0.000919569	0.000726707	0.000454766	0.000244321	0.000142203	0.00035225	0.00067105	0.00028815	0.000337106
46	glycated leu*	0.00626078	0.0060661	0.0080779	0.000981592	0.00609034	0.00718782	0.00803261	0.00693825	0.00620032	0.00527635	0.0065246	0.00452762	0.00865034	0.00993814	0.00648765	0.00819151	0.00707718	0.00633477	0.00968877	0.00725783	0.00591372	0.00840619	0.00561974	0.00348961	0.00620817	0.00672509	0.0345663	0.0084305	0.00818473	0.00458175	0.00659253	0.00550295	0.00514644	0.013973	0.00256799	0.038609	0.0278844	0.106835	0.00316632	0.0110669	0.00703622	0.0297033	0.00421072	0.00797806	0.0317435	0.0542875	0.00709393	0.0443489
47	glycated valine*	0.00234804	0.00287148	0.00331474	0.000263156	0.00243302	0.00305161	0.0031209	0.00310386	0.00248989	0.00174129	0.00264215	0.00183665	0.00378728	0.00410393	0.00260464	0.00339489	0.00271917	0.00261359	0.00376258	0.0030673	0.0020997	0.00316367	0.00205757	0.00120035	0.00251647	0.00271877	0.0127951	0.0033043	0.00367303	0.00159757	0.00262762	0.00226839	0.00190524	0.00452015	0.00075269	0.0128688	0.000945303	0.00129063	0.000740802	0.00424186	0.00207848	0.0119507	0.00115167	0.00276026	0.00890287	0.0212764	0.00286372	0.000934292
48	homoserine	0.000382617	0.000312612	0.000311935	0.000475594	0.00040896	0.000411724	0.000408374	0.0005442	0.000419715	0.000487993	0.000411053	0.000377256	0.000312406	0.000513567	0.000332774	0.000334327	0.000254883	0.000408749	0.000435267	0.000349053	0.000259867	0.00031898	0.000437988	0.000400913	0.000622417	0.000267759	0.000365588	0.000269092	0.000483378	0.000520738	0.000325184	0.000372763	0.000274761	0.000367141	0.000485834	0.000562298	0.000370185	0.000258203	0.000255277	0.00050544	0.0003031	0.000660526	0.000316524	0.000227295	0.000473999	0.000780751	0.000433444	0.000316459
49	Hypoxanthine*	0.0149258	0.00734391	0.00871436	0.0102714	0.011808	0.0119583	0.0118886	0.0102516	0.0119189	0.0119312	0.0176284	0.0114021	0.0111766	0.0213324	0.0128057	0.0245074	0.0143845	0.0367031	0.0154242	0.0176168	0.0148221	0.0115351	0.0210974	0.0216273	0.0347115	0.00883685	0.0190414	0.00880694	0.00822637	0.0118782	0.0162145	0.0118849	0.0114336	0.0227265	0.0170249	0.0132239	0.0130438	0.0104053	0.0136894	0.0176315	0.0163694	0.0174158	0.0177293	0.0131398	0.0142611	0.0261175	0.00882237	0.00979862
50	Leucyl-phenylalanine	0.00120838	0.00084109	0.00141019	0.00230654	0.00106715	0.000941093	0.00605865	0.00148921	0.000905085	0.000950228	0.00124084	0.00108656	0.000701732	0.00110548	0.000362888	0.00036297	0.000780838	0.000612413	0.000602671	0.000354634	0.000447414	0.000492902	0.000665412	0.000535867	0.0004975	0.00116846	0.000329087	0.000615618	0.000798693	0.00153316	0.00139688	0.00108455	0.00128324	0.000769881	0.00279206	0.000528704	0.00148669	0.00140222	0.000611229	0.000155604	0.000983622	0.00228425	0.000405059	0.000941065	0.00157759	0.0001578	0.000113606	0.000435411
51	L-Glutamine*	0.00116883	0.00117781	0.00118394	0.00131504	0.00110245	0.00128979	0.00129551	0.00137417	0.00107325	0.00113063	0.00116747	0.000943279	0.00124813	0.00139241	0.000957457	0.00143699	0.00115633	0.00125742	0.00105874	0.00106125	0.0010676	0.00136378	0.00127528	0.00134282	0.00149074	0.00108409	0.00117036	0.00100391	0.00127953	0.00145082	0.00153549	0.00146673	0.00092312	0.00107971	0.00145463	0.0011353	0.00145905	0.000736766	0.000842284	0.00119066	0.00128919	0.00219105	0.00117254	0.000979259	0.00114683	0.00195243	0.00135792	0.000981421
52	L-Lysine	0.000506681	0.000450564	0.000486302	0.000708901	0.000598452	0.000692487	0.000576469	0.000753731	0.000509011	0.00053203	0.000598594	0.000436925	0.000433158	0.000590333	0.000467102	0.000741502	0.000514391	0.000592508	0.000563471	0.000417127	0.000402961	0.000518378	0.000486129	0.000553121	0.000755637	0.000640784	0.000662525	0.000473412	0.000545171	0.000716226	0.00042547	0.000665716	0.000413934	0.000521564	0.000574645	0.00114691	0.000602513	0.000339562	0.000455773	0.000425139	0.000421321	0.00127681	0.000420557	0.000306951	0.000871161	0.00180483	0.000439567	0.000416027
53	METHIONINE*	0.00475856	0.00381267	0.0051461	0.00546442	0.00531022	0.00555192	0.00549625	0.00518335	0.00567516	0.00530273	0.00491071	0.004939	0.00479699	0.00629356	0.00454216	0.00577587	0.00420295	0.00520555	0.00549358	0.0049748	0.00454892	0.00586659	0.00447089	0.00550441	0.00505954	0.00393132	0.00335761	0.0037763	0.00410243	0.00538855	0.00493977	0.00677855	0.0024951	0.00334145	0.00384169	0.00478321	0.00708882	0.001654	0.00414696	0.00324455	0.00486977	0.0060952	0.00442064	0.00324087	0.00397493	0.00376998	0.00225466	0.0040516
54	MG 18:1	5.39853e-05	9.90487e-05	0.000188784	2.00189e-05	0.000170897	6.66552e-05	5.47113e-05	4.01529e-05	7.53687e-05	0.000105416	0.000276069	2.45803e-05	0.000255767	0.000238625	0.000127022	0.00011371	0.000246215	0.000125609	0.000218577	0.00020505	0.000110793	0.000395608	0.000194606	0.000294382	4.87457e-05	7.54732e-05	0.000320861	0.000418672	0.000136177	0.000119914	0.000143872	0.000112498	0.000378928	0.000180655	7.31768e-05	5.71163e-05	0.000150084	0.000335019	0.000868535	0.00013593	0.000286429	0.000505696	0.000228692	9.63468e-05	0.000180833	0.00025046	4.97457e-05	0.000230703
55	Nα-Acetyl-L-Iysine	0.000206178	0.000111036	0.000127488	0.000150072	0.000144786	0.000163666	0.000119231	0.000153582	0.000150979	0.000180513	0.000135236	0.000146157	0.000108432	0.000175178	0.000150785	0.00013038	0.000139676	0.00017503	0.000151409	0.000150024	8.45104e-05	0.000139827	0.000177082	0.00016816	0.000246938	9.75916e-05	0.000432584	0.000101331	0.00017834	0.000196964	0.000142978	0.000165445	0.000210958	0.000254714	0.000215975	0.000329281	0.000226482	7.80787e-05	0.000173012	0.000369996	0.000237069	0.000329728	0.000331865	0.000213088	0.00026352	0.000764868	0.000334425	0.000188124
56	ornithine	4.73657e-05	7.65796e-05	7.43287e-05	0.000186268	9.4271e-05	9.59848e-05	8.08266e-05	0.000131662	7.20557e-05	9.30911e-05	8.43473e-05	6.20814e-05	8.1608e-05	8.85946e-05	7.8317e-05	7.13737e-05	7.3567e-05	9.67851e-05	8.72704e-05	5.64621e-05	6.47576e-05	8.82264e-05	6.69507e-05	8.62101e-05	8.45981e-05	8.09548e-05	0.000171654	8.04503e-05	9.92528e-05	0.000121478	6.5349e-05	9.21896e-05	7.6471e-05	9.3458e-05	9.05065e-05	0.000211787	7.96447e-05	4.49455e-05	8.65665e-05	5.34073e-05	5.26833e-05	0.000230392	5.80424e-05	7.12807e-05	0.000175835	0.000399933	4.93972e-05	7.30017e-05
57	Palmitoylethanolamide*(PEA)	0.000356519	0.00028407	0.000287313	0.000557761	0.00025656	0.000296296	0.000341182	0.000337411	0.000370786	0.000329992	0.000339802	0.000314	0.000297651	0.000414416	0.000258283	0.000320284	0.000292172	0.00029179	0.000345432	0.000275859	0.000294811	0.000338055	0.000303617	0.000320738	0.000511209	0.000321474	0.000518738	0.000277389	0.000327331	0.000302389	0.000275761	0.000316502	0.000394677	0.000511672	0.000474135	0.000549932	0.000378575	0.000336573	0.000419162	0.00053379	0.00044545	0.00035694	0.000505737	0.000452885	0.000358217	0.000349293	0.000445338	0.000364962
58	Phenylacetyl-L-glutamine	0.00141033	0.00538994	0.00507969	0.00357472	0.00354943	0.0012984	0.00460269	0.00261904	0.00149447	0.00315549	0.0058791	0.0025705	0.000860721	0.00746593	0.00739368	0.00277342	0.00372356	0.00533343	0.00876029	0.00118257	0.0048659	0.00433332	0.00920041	0.00665181	0.00701988	0.00328947	0.00299067	0.00208554	0.0202582	0.00396709	0.00584765	0.00816175	0.00483725	0.00635879	0.0124248	0.0117168	0.00579372	0.00300418	0.00402908	0.00426421	0.00607367	0.00248826	0.0075801	0.00793128	0.0016088	0.0111843	0.00613081	0.00728254
59	Phenylalanine*	0.00130528	0.000879698	0.000773556	0.000135094	0.000854208	0.000926526	0.000817239	0.0006195	0.000659933	0.000503851	0.000807597	0.000540012	0.000847059	0.000896638	0.000957688	0.00105905	0.000714348	0.00109403	0.00144478	0.0010379	0.000803827	0.00127544	0.000808985	0.000335318	0.00109393	0.000838986	0.00179804	0.000896188	0.000964166	0.000636424	0.000643806	0.0009664	0.00101165	0.00131319	0.000472865	0.00180349	0.00133473	0.0010781	0.000461584	0.00192391	0.0017243	0.00213446	0.000977431	0.000563748	0.00152228	0.00289195	0.000959719	0.00115483
60	Phytosphingosine*	0.000183614	0.000138928	0.000146343	0.000192105	0.000149713	0.000150997	0.000160221	0.000149241	0.000428743	0.000249593	0.0002265	0.000190855	0.000232903	0.00027904	0.000254117	0.000151048	0.000196677	0.00043417	0.000147581	0.000137251	0.000140131	0.000161962	0.000186447	0.000170219	0.00018217	0.000171786	0.000155444	0.000145418	0.000144392	0.000137638	0.000154365	0.000222596	8.05667e-05	0.00010067	0.000200827	0.00149097	0.000181942	0.000148848	0.000139934	0.000189189	0.000302228	0.000226336	0.00013139	0.00015291	9.55653e-05	0.000160503	0.000135214	0.000100965
61	Pro Leu	0.00587816	0.00479274	0.00778403	0.00726505	0.00616407	0.00824842	0.00677965	0.0080447	0.00611161	0.00565264	0.0075511	0.00537729	0.00637008	0.00868033	0.00643376	0.0054745	0.00865458	0.00665768	0.00673432	0.00556628	0.0061608	0.00804125	0.0068749	0.00671391	0.0069518	0.0035016	0.0232615	0.00530956	0.00676897	0.0073823	0.00610164	0.0065424	0.00813375	0.0367545	0.0147665	0.0326178	0.0378665	0.00736304	0.00784987	0.00834609	0.0527404	0.0334814	0.0288014	0.0544715	0.0496117	0.036984	0.016135	0.0191046
62	Proline betaine*	0.00658266	0.0562997	0.0368817	0.0175241	0.0140224	0.00377962	0.0460487	0.0302663	0.0122869	0.0222907	0.0284143	0.00718757	0.0456966	0.0282192	0.045678	0.0427834	0.0369071	0.00409619	0.0176552	0.00323153	0.0362704	0.0476906	0.0433071	0.010346	0.0292082	0.0392453	0.002365	0.0129726	0.0270947	0.00202372	0.0717995	0.0086482	0.0147592	0.0041906	0.0238469	0.044532	0.020472	0.0470533	0.00756387	0.0238422	0.0544553	0.0176665	0.026221	0.0533931	0.0167808	0.0425862	0.00415527	0.00254612
63	Proline*	0.00859	0.00566392	0.00884341	0.0104021	0.0121356	0.00930407	0.0101044	0.0118326	0.00809974	0.00895376	0.00828327	0.0109119	0.013788	0.010801	0.0189183	0.00876022	0.00828493	0.00865853	0.00842321	0.00722628	0.00599873	0.00820228	0.00544084	0.00973476	0.0088688	0.00628493	0.0140484	0.00910994	0.00848075	0.00853054	0.0088328	0.00808813	0.00841029	0.0148679	0.00860011	0.0230051	0.00874178	0.00518144	0.016205	0.0080334	0.00863018	0.0239532	0.013163	0.0117869	0.0145606	0.026668	0.0121697	0.0101287
64	Tryptophan*	0.0115209	0.00647247	0.0116164	0.0158339	0.0129407	0.00926129	0.014463	0.0011406	0.0156578	0.00818013	0.00595939	0.00557763	0.0132694	0.0134546	0.0131827	0.0115797	0.0111843	0.0122732	0.0221504	0.0128636	0.0074536	0.00843942	0.00510947	0.0107602	0.0203514	0.00323955	0.0122014	0.00762831	0.00811629	0.0160759	0.00959054	0.00184036	0.00630045	0.0151585	0.0112698	0.00457369	0.0118649	0.00517493	0.0111188	0.00349562	0.0092448	0.0122929	0.0129093	0.0150965	0.0146899	0.00793506	0.00904555	0.00649421
65	Tyrosine*	0.0137332	0.00922526	0.014979	0.0116262	0.0138038	0.0125871	0.0140716	0.0131382	0.0153403	0.0125614	0.012371	0.00968821	0.0136966	0.0203551	0.0100656	0.0149073	0.0116929	0.0114384	0.0157643	0.0109804	0.0113884	0.0146697	0.0128091	0.0157239	0.0165306	0.010663	0.00730756	0.00964595	0.0127078	0.0134707	0.0138179	0.0146678	0.0098193	0.0105499	0.0111959	0.0063369	0.013627	0.00776429	0.0109857	0.0210003	0.0133771	0.00698616	0.0179242	0.00804393	0.00784513	0.0140987	0.0113037	0.0154833
66	Valine	0.0571117	0.0437844	0.0508793	0.0529367	0.0570091	0.0588728	0.0505398	0.052393	0.0705401	0.0502056	0.053379	0.045295	0.0500394	0.0609217	0.047676	0.0575061	0.0458329	0.0540705	0.0529081	0.0448028	0.0445832	0.0465043	0.0469718	0.0770432	0.0638447	0.0510588	0.0967569	0.0472482	0.0530102	0.0546732	0.0677447	0.0555935	0.042227	0.0664154	0.0651939	0.0958983	0.0576449	0.0476993	0.0364343	0.068196	0.0675548	0.107507	0.0634049	0.058551	0.0878389	0.0963532	0.0315906	0.0820307
67	Uric acid	0.0149724	0.0148677	0.0147493	0.0133723	0.0157439	0.0142712	0.018562	0.0120699	0.0149567	0.0130293	0.0151305	0.0095864	0.0151764	0.018156	0.0107786	0.0185374	0.0147994	0.0164082	0.0189119	0.014666	0.0130143	0.015051	0.0144967	0.0134511	0.0175148	0.0105664	0.0116571	0.0135018	0.0133534	0.0140092	0.013929	0.0125524	0.0109683	0.0119243	0.0134002	0.00418331	0.0170772	0.0163888	0.0110571	0.0167341	0.0178828	0.00710262	0.0211952	0.00544767	0.0122887	0.00936962	0.016711	0.0112096
68	Hippuric acid	4.85297e-06	9.18399e-07	1.47392e-06	1.32684e-06	2.36535e-06	4.57634e-06	2.91877e-06	8.76243e-06	1.19378e-05	8.82114e-06	1.68907e-06	3.10733e-06	1.22226e-06	2.90696e-06	2.50244e-06	1.25377e-06	2.59798e-06	7.48819e-06	2.382e-06	1.10171e-06	3.8714e-06	2.40038e-06	6.83988e-06	7.81874e-06	4.61051e-06	1.83887e-06	2.35845e-06	4.33155e-06	8.80335e-07	2.88633e-06	3.66661e-06	2.27453e-06	2.47518e-06	4.0437e-06	1.75635e-06	2.39241e-06	1.10422e-06	1.54292e-06	1.33632e-06	3.20843e-06	7.07395e-06	4.53701e-06	8.77338e-06	8.35469e-06	1.49747e-06	2.72385e-06	6.31025e-06	2.98881e-06
69	Indolelactic acid	0.000115149	8.46582e-05	0.000154366	0.0001871	0.00015223	0.000145847	0.000155281	0.000129518	0.000107046	0.000145922	0.000131442	0.000100226	0.000124704	0.000140214	0.000175963	0.000148148	0.000184049	0.000167912	0.000201794	0.000119278	0.000108573	0.000158806	0.000101966	0.000107768	0.000150168	0.000107805	0.000248423	0.000169988	0.000186978	0.000164228	0.000118443	0.00012371	0.000185078	0.000326116	0.000133052	0.000210891	0.000258122	0.000150567	0.000165889	0.000112533	0.000329033	0.000216667	0.000371791	0.000313349	0.00027381	0.000417645	0.000193023	0.000442331
70	Methylindole-3-acetate	0.000439267	0.000577546	0.000348725	6.61735e-06	6.26496e-05	3.76708e-06	1.15924e-05	9.06784e-05	0.000314183	3.15687e-05	0.000248788	8.47091e-05	0.00109774	8.56758e-05	0.000214863	0.0002327	6.43929e-05	1.60504e-05	0.000134468	8.1161e-05	2.97085e-05	0.000175974	8.72829e-06	0.000150204	0.000349245	5.09384e-05	0.00404945	5.09365e-06	0.000262109	9.63863e-06	0.000743041	6.00432e-05	0.000103919	4.13816e-06	4.80935e-05	1.67057e-05	0.00548258	0.000153186	5.65779e-05	5.12597e-05	0.000110563	6.24263e-05	6.31077e-05	3.18689e-05	3.28553e-05	7.88738e-05	0.000116843	5.79151e-05
71	Thyroxine	9.83117e-05	7.17673e-05	8.16379e-05	9.0318e-05	8.57837e-05	8.14562e-05	9.4321e-05	0.000108618	9.842e-05	7.49529e-05	9.53795e-05	8.35877e-05	9.04115e-05	5.64232e-05	4.11751e-05	7.50565e-05	8.8355e-05	8.72146e-05	9.07076e-05	7.50018e-05	4.50127e-05	9.42756e-05	5.95716e-05	0.000108384	0.000101024	7.9179e-05	0.000114443	5.20643e-05	0.000100546	8.76768e-05	8.80608e-05	8.38965e-05	0.000106348	8.46948e-05	8.67092e-05	0.000113795	0.000106993	0.000102402	6.14556e-05	0.000101346	8.98085e-05	9.74343e-05	7.94743e-05	9.02837e-05	0.000116619	5.18351e-05	4.74243e-05	4.80471e-05
72	Sphingosine-1-phosphate	0.000825123	0.000229269	0.000352493	0.000542831	0.000644268	0.000427996	0.000542532	0.000760686	0.000410835	0.000438893	0.000409524	0.000472716	0.000575264	0.000608045	0.000376027	0.000324408	0.000413677	0.000380738	0.000859359	0.00028622	0.000328568	0.00105046	0.000780548	0.000438696	0.000555814	0.000597569	0.000768416	0.000562311	0.000360251	0.000372642	0.000384397	0.00041988	0.000756084	0.000319593	0.00046789	0.000498414	0.000698188	0.000588661	0.000461416	0.000457458	0.000604446	0.000603478	0.000406331	0.000439331	0.000852351	0.000703258	0.000716911	0.000293025
73	FAA (C14:0)	0.000453608	0.000358792	0.000320277	0.000835724	0.000303896	0.000333642	0.000372854	0.000354479	0.000420541	0.000344183	0.000351358	0.000341214	0.000365516	0.000426685	0.000194117	0.00037697	0.000401956	0.000360429	0.000332663	0.000290625	0.000315168	0.000369625	0.000377052	0.000386424	0.000472937	0.000252476	0.000657334	0.000242975	0.000383907	0.000225391	0.000244699	0.000418011	0.000406878	0.00040315	0.000478507	0.000553843	0.000476591	0.000350637	0.000231361	0.000572078	0.000484355	0.000516941	0.000478469	0.000409237	0.000456572	0.000282107	0.000325977	0.000437284
74	FAA (C18:1)	0.000155487	0.00016058	0.000122884	0.000210649	0.000160359	0.000214622	0.000208683	0.00023346	0.000290144	0.000226605	0.000103848	0.000240509	0.000183153	0.000174466	0.000145304	0.000220051	0.000241408	0.000187963	0.000211869	0.000178672	0.000185078	0.00016994	0.000133308	0.000248309	0.000261869	0.000173932	0.000251682	0.000232707	0.000236455	0.000185241	0.000168055	0.000223256	0.000152833	0.00018448	0.000314071	0.000113642	0.000246195	0.000142778	0.00012848	0.000270356	0.000253164	0.000285603	0.000316215	0.000736948	0.000292192	0.000293977	0.000204073	0.000143632
75	FAA (C20:0)	0.00075769	0.000599896	0.000227822	0.00089649	0.000474608	0.000432975	0.000664236	0.000597657	0.000582096	0.000437031	0.000417145	0.00048478	0.000781382	0.000581687	0.000394644	0.000337621	0.000488761	0.000377993	0.000407942	0.000335061	0.000298335	0.000330849	0.000433575	0.000417497	0.000778263	0.000503413	0.00056042	0.000233824	0.000571873	0.000449281	0.000317943	0.000387049	0.000482051	0.000584297	0.000607424	0.000836016	0.000622737	0.000689427	0.00048415	0.000749479	0.000696799	0.000581212	0.000947113	0.000608677	0.00057197	0.000429934	0.000612836	0.000519035
76	FAA (C20:1)	0.00141357	0.00869118	0.00518932	0.00371989	0.002214	0.00498493	0.0100157	0.00248127	0.00602456	0.00385493	0.00216365	0.00250896	0.00752528	0.00437101	0.00421952	0.00300043	0.00698272	0.00176641	0.00546549	0.00295212	0.00229076	0.00276803	0.00756933	0.0019181	0.00837613	0.00657504	0.00591993	0.000832909	0.00309411	0.00153079	0.00157562	0.00193631	0.00226528	0.00360817	0.00226613	0.0139257	0.00403628	0.010778	0.00335077	0.00555459	0.00602858	0.00463641	0.00927491	0.00469639	0.00799316	0.00130689	0.00480126	0.00676855
77	FAA (C22:0)	0.00112607	0.00080087	0.000366296	0.00107466	0.000620206	0.000603983	0.00111314	0.000740751	0.000961378	0.00057931	0.000439519	0.00057402	0.00117545	0.000941802	0.000558563	0.000383219	0.000937332	0.000412834	0.000491948	0.000432472	0.000389022	0.00045235	0.000766972	0.000574571	0.00105108	0.00065193	0.000593324	0.000277308	0.000735375	0.000613203	0.000423815	0.000469634	0.000658595	0.000708672	0.000775093	0.0013599	0.000842544	0.00100495	0.000584428	0.00120198	0.00094319	0.000845421	0.00132239	0.000857436	0.00101007	0.000451893	0.000966706	0.000721517
78	FAA (C22:2)	0.00183784	0.00459107	0.00359948	0.00352021	0.00218018	0.00290355	0.00394116	0.00322315	0.00285738	0.00194286	0.00199553	0.00271369	0.00347984	0.0039156	0.0029307	0.00361948	0.00325006	0.00197254	0.00289885	0.00215505	0.00164289	0.00348355	0.00355491	0.00193686	0.00441139	0.0039155	0.00317516	0.000915474	0.00286396	0.00212415	0.00249231	0.00277426	0.00299684	0.0030524	0.00229189	0.00784389	0.00284357	0.00600869	0.00248303	0.00722305	0.00456817	0.00452598	0.00558762	0.00491356	0.00415545	0.0010445	0.00264802	0.00449554
79	LPC 14:0 sn-2	0.00902696	0.00751233	0.0118779	0.00428502	0.0049173	0.00844549	0.00695871	0.00291674	0.00399095	0.00344665	0.00535789	0.00754521	0.00674348	0.0080347	0.0113945	0.00634223	0.0119973	0.00562249	0.0104113	0.00596169	0.00447865	0.00603748	0.00667434	0.00462169	0.00739856	0.00211719	0.00212139	0.0125629	0.00676996	0.00629975	0.00686281	0.00590241	0.0147278	0.00826434	0.00405731	0.00182256	0.00340147	0.00397018	0.0136559	0.00499395	0.00380604	0.00326848	0.00518765	0.00431612	0.0032175	0.00165636	0.00598601	0.00515111
80	LPC 14:0 sn-1	0.00902696	0.00751233	0.0118779	0.00428502	0.0049173	0.00844549	0.00695871	0.00291674	0.00399095	0.00344665	0.00535789	0.00754521	0.00674348	0.0080347	0.0113945	0.00634223	0.0119973	0.00562249	0.0104113	0.00596169	0.00447865	0.00603748	0.00667434	0.00462169	0.00739856	0.00211719	0.00212139	0.0125629	0.00676996	0.00629975	0.00686281	0.00590241	0.0147278	0.00826434	0.00405731	0.00182256	0.00340147	0.00397018	0.0136559	0.00499395	0.00380604	0.00326848	0.00518765	0.00431612	0.0032175	0.00165636	0.00598601	0.00515111
81	LPC 15:0 sn-2	0.0086069	0.00629198	0.00931555	0.00542169	0.00507863	0.0103341	0.00551507	0.00385899	0.00473053	0.00348567	0.00673506	0.0121276	0.00634282	0.00469817	0.00754609	0.00501441	0.00565706	0.00634711	0.0104263	0.00864471	0.00395161	0.00469715	0.00561329	0.00552646	0.00567734	0.00420665	0.00248292	0.00690107	0.00632262	0.00519571	0.00612109	0.00535368	0.0121472	0.00318104	0.00566984	0.00238423	0.00243071	0.00412439	0.00526276	0.00363615	0.00318634	0.00378761	0.003564	0.00347181	0.00293929	0.00203567	0.00591917	0.0045184
82	LPC 15:0 sn-1	0.00496221	0.00405806	0.00352999	0.00446059	0.00492642	0.00557844	0.00356908	0.00455551	0.00313049	0.00480834	0.00514675	0.00730928	0.00493363	0.00327632	0.00458096	0.00376208	0.00527189	0.00427632	0.00387102	0.0045149	0.00437699	0.00505028	0.00396755	0.00506993	0.00259008	0.0054231	0.0036045	0.00475668	0.00407897	0.00440064	0.0037122	0.00445873	0.00354576	0.00410795	0.00427202	0.0046791	0.00500854	0.00524287	0.00454646	0.0046518	0.00342254	0.00428374	0.00195372	0.003157	0.00234644	0.0036183	0.00379552	0.00489164
83	LPC 16:1 sn-2	0.022407	0.0178931	0.0217901	0.0149692	0.0257088	0.0171655	0.0167882	0.0129218	0.0131723	0.0204519	0.0199571	0.0208709	0.02087	0.0138433	0.0222008	0.016545	0.0205875	0.0191632	0.0257732	0.0312687	0.0169807	0.0204743	0.0175278	0.0192707	0.0138384	0.0117202	0.00917861	0.0241324	0.0175186	0.022211	0.0192355	0.014528	0.0312656	0.0182983	0.0128374	0.00637425	0.0114154	0.0138185	0.0243192	0.0177398	0.0120959	0.0142245	0.0124821	0.0207363	0.0129594	0.00696533	0.0196597	0.0224485
84	LPC 17:0 sn-2	0.0129901	0.0133508	0.0190859	0.0109562	0.0127544	0.0179605	0.0123179	0.0093517	0.0111735	0.00910851	0.0154312	0.0221275	0.0133166	0.00715	0.0114545	0.00963538	0.00957563	0.0151981	0.0213022	0.0220199	0.0119144	0.0132462	0.015185	0.0128626	0.00801782	0.012751	0.00674465	0.0133507	0.0129298	0.0120466	0.0121617	0.0114174	0.0160324	0.00499964	0.00961876	0.00598925	0.00689079	0.00864313	0.0118531	0.00749415	0.00622125	0.00890218	0.00694063	0.00534051	0.00651075	0.00593312	0.0106683	0.00925865
85	LPC 18:0 sn-2	0.278922	0.284341	0.275852	0.233844	0.261835	0.231696	0.251927	0.264071	0.21692	0.252287	0.278267	0.30201	0.251525	0.245116	0.246047	0.234882	0.263703	0.252438	0.243866	0.291807	0.285307	0.29124	0.271545	0.282827	0.198128	0.270867	0.214041	0.289404	0.270375	0.271232	0.22666	0.279276	0.301892	0.260651	0.24247	0.189807	0.233168	0.231726	0.305552	0.225298	0.207362	0.196784	0.19491	0.181577	0.187381	0.143683	0.241618	0.250553
86	LPC 18:2 sn-2	9.96031e-05	0.000111791	3.86123e-05	0.000210957	4.90258e-05	7.31216e-05	6.4966e-05	0.00016112	0.000285437	0.00014394	2.72514e-05	2.21238e-05	2.46435e-05	0.000105248	4.599e-05	0.000110191	0.000139627	5.6945e-05	4.47509e-05	1.8812e-05	0.000119709	1.61632e-05	4.67178e-05	0.000153712	5.45132e-05	0.000112104	2.16838e-05	4.04519e-05	0.000147146	5.00587e-05	7.31009e-05	7.34132e-05	1.89691e-05	2.14397e-05	0.000169646	6.39686e-05	3.21721e-05	0.000107246	7.81868e-05	6.75996e-05	7.17537e-05	3.06194e-05	9.55452e-05	4.33763e-05	2.55706e-05	8.26727e-05	0.000107061	2.19286e-05
87	LPC 18:3 sn-2	4.32461e-05	9.27217e-05	4.03066e-05	4.72579e-05	5.23307e-05	7.50373e-05	9.20592e-05	9.51146e-05	4.77014e-05	0.000112761	8.57042e-05	6.67383e-05	4.5737e-05	4.02715e-05	6.92624e-05	4.08961e-05	3.45137e-05	3.33921e-05	4.24587e-05	6.45588e-05	6.96924e-05	5.32821e-05	6.48946e-05	6.91098e-05	3.39398e-05	3.88676e-05	2.85721e-05	5.68349e-05	5.14124e-05	4.64736e-05	1.89665e-05	3.01886e-05	0.000167303	8.97433e-05	5.33744e-05	5.87378e-05	4.62679e-05	2.79739e-05	9.3162e-05	3.08524e-05	3.88071e-05	2.54322e-05	3.85541e-05	5.21464e-05	2.76672e-05	2.25339e-05	7.36053e-05	4.49088e-05
88	LPC 20:0 sn-2	0.00128946	0.00198982	0.00127264	0.00119538	0.00122539	0.0014059	0.00132079	0.00112344	0.00111884	0.00147832	0.00155739	0.00172712	0.00109418	0.00101564	0.00141183	0.00137712	0.00135615	0.00174958	0.00065114	0.0021538	0.00158711	0.00210654	0.00178547	0.00163289	0.000838707	0.00163831	0.00188877	0.00153319	0.00118418	0.00225487	0.00113003	0.00253068	0.00146692	0.000987165	0.00177047	0.000643527	0.000910118	0.00201833	0.0018921	0.00257274	0.000625256	0.00093654	0.000709626	0.000762601	0.000704304	0.000963656	0.00176497	0.00145315
89	LPC 20:1 sn-2	0.00317176	0.00354258	0.00341862	0.0040696	0.00395367	0.00308433	0.0020677	0.00314784	0.00346301	0.00516918	0.00406202	0.00283026	0.00278212	0.00180977	0.00191447	0.00246378	0.002867	0.00454905	0.00206532	0.00546592	0.00758509	0.00565878	0.0037816	0.00280924	0.00189591	0.00520462	0.00280681	0.00330699	0.00257801	0.00572122	0.0023136	0.00444604	0.00401828	0.00153852	0.00363611	0.00194842	0.00395752	0.00458678	0.00341825	0.00316583	0.00130756	0.00351831	0.00125353	0.0017634	0.00237819	0.00151774	0.00298881	0.00313245
90	LPC 20:1 sn-1	0.00401547	0.00149248	0.00200052	0.00176954	0.001786	0.00203458	0.00329498	0.00193242	0.00229999	0.00197193	0.00183595	0.00213375	0.00190824	0.00172939	0.00322567	0.00127771	0.00357424	0.00438496	0.00294321	0.00215976	0.0018473	0.00385479	0.0040475	0.00343494	0.00127483	0.00282829	0.00234002	0.00178119	0.00232427	0.00162728	0.00210376	0.00197099	4.62565e-05	4.78605e-05	7.66058e-05	6.04194e-05	4.89514e-05	3.86261e-05	2.53008e-05	3.0437e-05	9.99711e-06	0.00193719	0.00145975	3.23064e-05	0.00210664	0.00109771	3.27056e-05	6.65989e-05
91	LPC 20:2 sn-2	0.00329967	0.00435254	0.00368768	0.00385662	0.00507666	0.00476372	0.00275239	0.00387191	0.00312311	0.00486467	0.0057534	0.00570516	0.00446707	0.00324147	0.0041917	0.0036007	0.00477016	0.00390655	0.00311652	0.0044422	0.00560856	0.00562078	0.0041982	0.00387965	0.00275375	0.00349084	0.00225505	0.00511895	0.00348344	0.00533225	0.0029899	0.00414887	0.00301073	0.00180176	0.00425304	0.0019271	0.0045138	0.00302027	0.00511556	0.00259432	0.00183415	0.00370335	0.00181357	0.00205483	0.00155685	0.0012452	0.00345402	0.00231056
92	LPC 20:3 sn-2	0.0150339	0.0103757	0.0124137	0.0123248	0.0099021	0.0137323	0.0120486	0.00983689	0.0117808	0.0138239	0.0154993	0.0297092	0.0150519	0.0143431	0.0150699	0.0195036	0.0191204	0.0112724	0.0222463	0.0133128	0.0105162	0.0161705	0.00964015	0.00712904	0.0146107	0.00716469	0.00364116	0.0215987	0.0163667	0.01359	0.0117247	0.0108565	0.0110535	0.00907183	0.00841347	0.0055792	0.00440849	0.00654308	0.0116331	0.00924309	0.00588244	0.00636773	0.00585948	0.0104742	0.00533181	0.00351395	0.0151202	0.00632034
93	LPC 20:4 sn-2	7.9377e-05	0.000112964	6.96183e-05	7.42644e-05	6.95546e-05	3.44277e-05	1.98668e-05	7.77164e-05	4.25579e-05	9.2163e-05	4.50083e-05	7.46492e-05	2.60737e-05	7.12886e-05	8.51563e-05	0.000140615	7.61171e-05	0.00012194	0.000109655	8.73421e-05	8.60789e-05	8.22838e-05	2.06202e-05	4.22173e-05	7.99886e-05	0.000141683	5.56178e-05	7.66173e-05	8.33667e-05	2.74202e-05	0.000151973	3.19006e-05	0.000169011	0.000111305	0.000100359	0.000124202	4.50857e-05	0.000234734	0.000247327	0.000174457	8.46671e-05	6.25461e-05	4.0374e-05	0.00012719	2.47739e-05	0.000176222	0.000215019	9.73358e-05
94	LPC 20:4 sn-1	0.0676113	0.0484059	0.063954	0.072026	0.0958662	0.0742098	0.0467577	0.0581858	0.0456361	0.0814408	0.0612129	0.085779	0.0712143	0.0389505	0.0758069	0.0762796	0.0564202	0.0659945	0.0772359	0.0754068	0.0607317	0.0498687	0.0575119	0.0447253	0.0515794	0.0537463	0.0310912	0.0656558	0.0592799	0.0417601	0.0657852	0.0720739	0.0630737	0.041519	0.0719363	0.0725731	0.0208799	0.0539418	0.076277	0.0366695	0.0245133	0.032817	0.0363189	0.0562968	0.0390961	0.0290879	0.0793269	0.052516
95	LPC 20:5 sn-2	0.00816747	0.00596248	0.00528852	0.00769307	0.00604786	0.00741577	0.00734326	0.00786932	0.00860265	0.00730742	0.00751084	0.00740494	0.00575658	0.0081238	0.00682568	0.0076859	0.00691582	0.00756784	0.00625229	0.00366614	0.00739812	0.00805968	0.00729036	0.00724965	0.00696875	0.00750565	0.0058857	0.00525265	0.00676803	0.00344971	0.00862744	0.0088574	0.0079761	0.00296024	0.0070207	0.00342821	0.00707937	0.00663054	0.00625591	0.00741003	0.00432082	0.00529761	0.00507759	0.00261752	0.00475594	0.00405041	0.00670848	0.00535499
96	LPC 22:3 sn-2	0.000732403	0.000209093	0.00041643	0.000624627	0.000301178	0.000306436	0.001042	0.000237928	0.000438127	0.000490632	0.000228105	0.000426575	0.000349657	0.000199573	0.000389551	0.000483617	0.000359723	0.00051491	0.000283458	0.000294251	0.000225169	0.000403319	0.000467889	0.000275412	0.000396655	0.000590272	0.000265734	0.000262007	0.000466426	0.000338433	0.000569336	0.000506487	6.3965e-05	5.03214e-05	5.10316e-05	2.54062e-05	4.82621e-05	4.99108e-05	9.88142e-05	8.01351e-05	6.22133e-05	0.000297299	0.000745619	6.09882e-05	0.000624786	0.000160353	8.03247e-05	5.20213e-05
97	LPC 22:4 sn-2	0.00145573	0.000782069	0.00120697	0.00130504	0.00196454	0.0015292	0.000664955	0.00102216	0.000811156	0.00278807	0.001547	0.0024652	0.0016872	0.00082595	0.00170937	0.00164999	0.00170318	0.00110736	0.00174184	0.00168817	0.00152559	0.00134005	0.00101955	0.00109692	0.000958447	0.000728924	0.000759513	0.00160561	0.000768787	0.00075399	0.00108425	0.0010474	0.00115594	0.000676433	0.00106721	0.000713988	0.000650639	0.000739464	0.00174654	0.000780193	0.000656479	0.000649052	0.000863402	0.00138851	0.000501405	0.000485628	0.00171833	0.000805113
98	LPC 22:5 sn-2	0.00506904	0.00382718	0.0039131	0.00574456	0.00360008	0.00358453	0.00163388	0.00199276	0.00321004	0.00508716	0.00584798	0.0096205	0.0060569	0.00129963	0.00522251	0.00544345	0.00461078	0.00486036	0.00714763	0.00637692	0.00522131	0.00335289	0.00443222	0.00183879	0.00317228	0.00182491	0.00121276	0.00657047	0.00316094	0.00359542	0.0032168	0.00366477	0.00527019	0.00310674	0.00403848	0.00202403	0.000773374	0.00196422	0.00644438	0.00294004	0.0018202	0.00135825	0.00244921	0.00561973	0.00244423	0.00133139	0.00681169	0.00310172
99	LPC 22:6 sn-2	0.0103929	0.0200875	0.0142959	0.0206982	0.0280755	0.0149863	0.0154387	0.0100384	0.0146727	0.0177004	0.0141395	0.0134296	0.014211	0.0089644	0.0139401	0.00853624	0.00946837	0.0161774	0.0189114	0.0177168	0.0142589	0.00877734	0.0170934	0.0108917	0.0121274	0.0147219	0.00755634	0.0156086	0.0135071	0.014838	0.0123383	0.0107037	0.0175515	0.013647	0.0129327	0.00700757	0.00407989	0.00724453	0.0157316	0.0104779	0.00669506	0.00735317	0.0112661	0.0130881	0.0115991	0.00637795	0.0147704	0.0106083
100	LPC O-16:0	0.0103367	0.00863843	0.00796702	0.00932165	0.00571505	0.00815497	0.00798455	0.0119809	0.0100626	0.00750777	0.00878169	0.00769009	0.00711733	0.00770219	0.00691289	0.00785845	0.00599541	0.00768204	0.00842612	0.00844764	0.00808241	0.00943923	0.00772549	0.0123302	0.00591393	0.0127082	0.0082294	0.00705196	0.0104555	0.00548097	0.00945135	0.00923536	0.00552772	0.0061004	0.00847099	0.00360262	0.00440806	0.00579282	0.00605494	0.00437279	0.0043765	0.00531929	0.00405798	0.0045472	0.00474902	0.00490459	0.00796191	0.00766043
101	LPC O-18:1	0.0061694	0.00621104	0.00697121	0.00763678	0.00592001	0.00597348	0.00476589	0.00672566	0.00618554	0.00725481	0.00848823	0.00541505	0.00709333	0.00420239	0.00452923	0.00475948	0.00550483	0.00874266	0.00622328	0.00906744	0.00887268	0.00785531	0.00712753	0.00868764	0.0039122	0.00813766	0.00645928	0.00596282	0.00772637	0.00691875	0.0058133	0.00706608	0.00796547	0.00288426	0.00664726	0.00281976	0.00465978	0.00484689	0.00613066	0.00394381	0.00290692	0.00463757	0.00319307	0.00377863	0.00402411	0.00341937	0.00532155	0.00642032
102	LPE 16:0 sn-2	0.00441042	0.00367941	0.00309025	0.00463547	0.00496229	0.00562683	0.00347678	0.00345066	0.00262288	0.0047218	0.00481645	0.00595854	0.00488212	0.00283544	0.00411089	0.00328374	0.00518431	0.00345956	0.00332288	0.00373628	0.00349656	0.0039519	0.00349306	0.0047975	0.00276332	0.00515328	0.00260381	0.00393564	0.00394205	0.00412461	0.00357618	0.00335682	0.00282186	0.0037122	0.00346919	0.00316668	0.00376534	0.00393967	0.00317654	0.0036805	0.0028029	0.00343462	0.00172818	0.00342688	0.00179434	0.00284845	0.00366304	0.00416855
103	LPE 16:1 sn-2	0.000219403	8.39148e-05	0.000129788	0.000132655	0.000158064	0.000124688	7.56981e-05	8.91779e-05	7.9513e-05	0.000262191	0.00014785	0.000237397	0.000159624	0.000134413	0.00019921	0.000176963	0.000591701	7.6913e-05	0.000262096	0.000198048	0.00014173	0.000121304	7.40503e-05	0.000132557	0.000125842	6.88681e-05	9.57964e-05	0.000184521	0.000111515	0.000191566	0.000118017	5.57829e-05	0.000125302	0.00019191	9.75788e-05	5.78611e-05	0.000140136	0.000115811	0.000168403	0.000226686	7.72139e-05	0.000117785	8.69806e-05	0.000283111	4.42748e-05	5.2281e-05	0.000368184	0.000280068
104	LPE 18:1 sn-2	0.00542442	0.00323539	0.00475098	0.00717779	0.00487253	0.00672406	0.00404679	0.00458138	0.00367765	0.00962206	0.00587465	0.00812524	0.00469449	0.00457879	0.00606077	0.0063612	0.00799416	0.00476306	0.00413219	0.00547948	0.00634779	0.0119393	0.00473683	0.0036689	0.00305001	0.00593024	0.00302053	0.00599865	0.00374773	0.00724299	0.00570398	0.00484802	0.00351051	0.00312823	0.00402928	0.00364481	0.00443956	0.00653124	0.00539409	0.00612957	0.00224989	0.00462613	0.0025629	0.00383295	0.00280049	0.00381215	0.00738978	0.0071211
105	LPE 18:2 sn-2	0.0119933	0.00956331	0.0103944	0.0143669	0.0108474	0.0184891	0.010296	0.0138306	0.0123794	0.024244	0.017539	0.0233087	0.0133061	0.0154717	0.0133524	0.0171772	0.0227484	0.0115953	0.010893	0.0111798	0.0164113	0.0213101	0.0141368	0.0133018	0.0109422	0.0132837	0.00512424	0.0130892	0.01011	0.0205593	0.0137408	0.0110181	0.00512157	0.0067208	0.00961383	0.00291927	0.00968486	0.0096173	0.0117383	0.0100142	0.00428284	0.00948053	0.00500764	0.00595789	0.0033823	0.00532017	0.0147662	0.00806076
106	LPE 20:4 sn-2	0.00850838	0.0058407	0.0068952	0.0119822	0.00857486	0.0089928	0.00551353	0.00743021	0.00583862	0.0128446	0.00892976	0.0102691	0.00996589	0.00645288	0.00815042	0.0119003	0.00993965	0.00795838	0.00916773	0.00849637	0.00858897	0.00698306	0.00657716	0.00754333	0.00782072	0.00884117	0.00308873	0.00632282	0.00801865	0.00759488	0.00691443	0.00849632	0.00483802	0.00423057	0.00795195	0.00430996	0.00324718	0.00648889	0.00864079	0.00637369	0.0027365	0.00525909	0.00339653	0.00663961	0.0032367	0.00457707	0.012227	0.00784587
107	LPE 20:5 sn-2	0.000253769	0.000593496	0.000511762	0.000404588	0.000126808	0.000192951	0.000179225	0.000107438	0.000175617	0.000165921	0.000334995	0.000877165	0.000395366	9.28179e-05	0.000265186	0.000497412	0.000499806	0.00072954	0.000693914	0.000347952	0.000252323	0.000176735	0.000156682	8.39366e-05	0.000271121	0.000235103	7.44535e-05	0.000452208	0.000771972	0.00058473	0.000459856	0.000365687	0.000433608	0.000257551	0.000153816	9.884e-05	4.1829e-05	0.000172785	0.00019046	0.000270124	7.34146e-05	8.12327e-05	0.000227977	0.000220131	0.000258683	0.00013101	0.00049223	0.000296584
108	LPE 20:5 sn-1	0.000253769	0.000593496	0.000511762	0.000404588	0.000126808	0.000192951	0.000179225	0.000107438	0.000175617	0.000165921	0.000334995	0.000877165	0.000395366	9.28179e-05	0.000265186	0.000497412	0.000499806	0.00072954	0.000693914	0.000347952	0.000252323	0.000176735	0.000156682	8.39366e-05	0.000271121	0.000235103	7.44535e-05	0.000452208	0.000771972	0.00058473	0.000459856	0.000365687	0.000433608	0.000257551	0.000153816	9.884e-05	4.1829e-05	0.000172785	0.00019046	0.000270124	7.34146e-05	8.12327e-05	0.000227977	0.000220131	0.000258683	0.00013101	0.00049223	0.000296584
109	LPE 22:5 sn-2	0.00055393	0.000545006	0.000404089	0.000828333	0.000841897	0.000535937	0.000246075	0.000413153	0.000387053	0.00129701	0.000711929	0.00122351	0.000935841	0.000548451	0.000640763	0.000924672	0.00109201	0.000505594	0.000749298	0.000587828	0.000527691	0.000436418	0.000418966	0.000749836	0.000588507	0.000388512	0.000200892	0.000631499	0.000575992	0.000837564	0.000406229	0.000546339	0.000601539	0.000644595	0.000703684	0.000496447	0.000298764	0.0004964	0.00070356	0.000671887	0.00036531	0.000629975	0.000589616	0.00119831	0.000389985	0.000417321	0.00161105	0.000725469
110	LPE 22:6 sn-2	0.0019494	0.0055229	0.00471666	0.0100398	0.00644931	0.00454194	0.00375121	0.00234543	0.00360025	0.00725155	0.00480394	0.00391171	0.0052451	0.00311157	0.00361329	0.00382036	0.00416714	0.00434908	0.00445793	0.00435613	0.00415584	0.00176628	0.00378267	0.00435755	0.00465452	0.00622756	0.000404373	0.00415182	0.00471845	0.00588062	0.00318453	0.00317476	0.00415334	0.00527705	0.00499257	0.0031696	0.00172661	0.00304539	0.00514879	0.00397322	0.00253891	0.00152952	0.00166834	0.00702283	0.000660797	0.0013557	0.00800243	0.00430519
[truncated: 16 more columns]
