# Supplementary material for: Metabolic pathway dysregulation in diffuse axonal injury: a multimodal biomarker approach for early diagnosis and mechanistic insights
Source: Front Neurol. 2025 Nov 5;16:1677730. doi: 10.3389/fneur.2025.1677730 (PMC12626862; doi:10.3389/fneur.2025.1677730)
Supplement: Supplementary file 2 [file Table_2.xlsx]

## Sheet: 1
non-DAI=0，DAI=1	Sex	Age	BMI	Cause of trauma	Pupillary light reflex	Marshall CT	GCS	GOSE1-4=0，GOSE5-8=1，	7-KETOCHOLESTEROL	Aspartyl-Leucine	Betaine	bilirubin	carnitine C3:0	carnitine C4:0	carnitine C5:0	carnitine C8:1	carnitine C10:0	carnitine C10:2	carnitine C12:0	carnitine C16:0-OH	carnitine C16:1	Dihydrosphingosine	Glu-Leu	glycated leu	MG 18:1	Nα-Acetyl-L-Iysine	Pro Leu	Proline	Indolelactic acid	LPC 17:0 sn-2	LPC 20:3 sn-2	LPC 20:4 sn-2	LPC 22:3 sn-2	LPE 18:2 sn-2	LPE 20:5 sn-2
0	1	54	19.7	1	0	6	3	2	9.05e-06	0.000150694	0.000770084	0.00195381	0.0071454	0.00388133	0.0116151	0.000126733	0.00441364	0.000632666	0.00123442	7.09e-05	0.00123716	7.84e-05	0.000231601	0.0317435	0.000180833	0.00026352	0.0496117	0.0145606	0.00027381	0.00651075	0.00533181	2.48e-05	0.000624786	0.0033823	0.000258683
0	1	57	24.2	2	1	5	9	2	9.2e-05	5.47e-05	0.000390461	0.00440463	0.00199071	0.000452912	0.00128308	0.000374444	0.012064	0.001874	0.00353166	8.17e-05	0.00166515	4.41e-05	7.18e-05	0.00725783	0.00020505	0.000150024	0.00556628	0.00722628	0.000119278	0.0220199	0.0133128	8.73e-05	0.000294251	0.0111798	0.000347952
0	0	59	25.8	1	1	4	5	2	0.000211383	6.32e-05	0.000497182	0.00812402	0.00265335	0.000699078	0.00141597	0.000228107	0.0256366	0.00189157	0.00638542	0.000101192	0.00146442	7.71e-05	8.01e-05	0.0084305	0.000418672	0.000101331	0.00530956	0.00910994	0.000169988	0.0133507	0.0215987	7.66e-05	0.000262007	0.0130892	0.000452208
0	0	56	22.3	1	1	3	8	5	0.000185336	5.52e-05	0.000434973	0.00894476	0.00259866	0.00243711	0.00176392	0.000280658	0.0176133	0.00106573	0.00573727	0.000100794	0.00183012	4.08e-05	4.6e-05	0.00620032	7.54e-05	0.000150979	0.00611161	0.00809974	0.000107046	0.0111735	0.0117808	4.26e-05	0.000438127	0.0123794	0.000175617
0	1	18	25.1	1	1	5	5	4	1.32e-05	6.82e-05	0.000342903	0.0101673	0.00169348	0.0014556	0.00196557	0.000331401	0.0085678	0.00134832	0.00283045	0.000119034	0.00251341	4.39e-05	6.06e-05	0.00672509	7.55e-05	9.76e-05	0.0035016	0.00628493	0.000107805	0.012751	0.00716469	0.000141683	0.000590272	0.0132837	0.000235103
0	1	29	21.2	1	2	2	12	6	0.000174367	7.69e-05	0.000656233	0.00171912	0.0033496	0.00101968	0.00189273	0.000227995	0.0147279	0.00131461	0.00349846	9.29e-05	0.00187169	8.87e-05	7.29e-05	0.00609034	0.000170897	0.000144786	0.00616407	0.0121356	0.00015223	0.0127544	0.0099021	6.96e-05	0.000301178	0.0108474	0.000126808
0	1	57	21.3	2	2	4	13	6	0.000107619	6.8e-05	0.000512603	0.00218056	0.00291476	0.00103897	0.00182143	0.00025274	0.027212	0.00183825	0.00497219	8.34e-05	0.0014045	4.38e-05	7.53e-05	0.00718782	6.67e-05	0.000163666	0.00824842	0.00930407	0.000145847	0.0179605	0.0137323	3.44e-05	0.000306436	0.0184891	0.000192951
0	1	56	21.3	2	2	4	12	8	0.000254933	0.000111218	0.000538891	0.00172593	0.00336841	0.0021021	0.00204961	0.000219162	0.0113458	0.00174243	0.00366766	8.98e-05	0.00134281	4.64e-05	0.000118834	0.00803261	5.47e-05	0.000119231	0.00677965	0.0101044	0.000155281	0.0123179	0.0120486	1.99e-05	0.001042	0.010296	0.000179225
0	0	49	22.8	1	2	2	14	6	0.000448783	6.65e-05	0.00059224	0.00395199	0.00323876	0.00285999	0.00153922	0.000276673	0.0020668	0.000836277	0.000798708	3.43e-05	0.000467577	5.01e-05	4.75e-05	0.00452762	2.46e-05	0.000146157	0.00537729	0.0109119	0.000100226	0.0221275	0.0297092	7.46e-05	0.000426575	0.0233087	0.000877165
0	1	37	23.5	2	2	4	12	6	9e-05	7.25e-05	0.000470261	0.00132215	0.00423611	0.000841343	0.00266639	0.000154348	0.00666313	0.000771366	0.002265	7.99e-05	0.00105337	3.3e-05	7.72e-05	0.00819151	0.00011371	0.00013038	0.0054745	0.00876022	0.000148148	0.00963538	0.0195036	0.000140615	0.000483617	0.0171772	0.000497412
0	1	30	24.3	3	2	4	10	6	2.13e-05	6.72e-05	0.00030862	0.0040567	0.00333268	0.00103459	0.00245258	0.000397664	0.0152319	0.0015532	0.00518784	0.000116176	0.00173468	4.85e-05	8.66e-05	0.00591372	0.000110793	8.45e-05	0.0061608	0.00599873	0.000108573	0.0119144	0.0105162	8.61e-05	0.000225169	0.0164113	0.000252323
0	1	48	24.6	2	2	4	14	8	8.1e-05	8.75e-05	0.000286703	0.00423838	0.00205502	0.00150867	0.00130034	0.000475783	0.0139337	0.00145749	0.0038017	7.44e-05	0.00142753	6.11e-05	6.44e-05	0.00561974	0.000194606	0.000177082	0.0068749	0.00544084	0.000101966	0.015185	0.00964015	2.06e-05	0.000467889	0.0141368	0.000156682
0	1	57	24.9	2	2	4	12	6	0.000115914	9.95e-05	0.000460182	0.000898712	0.00554602	0.00165496	0.00369613	8.66e-05	0.0164752	0.000965846	0.00458009	9.76e-05	0.0018648	4.68e-05	7.94e-05	0.00620817	4.87e-05	0.000246938	0.0069518	0.0088688	0.000150168	0.00801782	0.0146107	8e-05	0.000396655	0.0109422	0.000271121
0	1	53	26.2	2	2	4	14	6	0.000200776	8.43e-05	0.000475335	0.00209358	0.00439828	0.00159795	0.00228612	0.000127728	0.0325673	0.00376249	0.0071353	8.01e-05	0.00269457	4.22e-05	8.26e-05	0.00458175	0.000119914	0.000196964	0.0073823	0.00853054	0.000164228	0.0120466	0.01359	2.74e-05	0.000338433	0.0205593	0.00058473
0	1	57	19.3	1	2	2	14	4	2.41e-05	5.95e-05	0.000438035	0.00106906	0.00555641	0.00103782	0.00424874	1.22e-05	0.00309306	0.000439985	0.00109984	6.18e-05	0.00144531	8.33e-05	4e-05	0.0278844	0.000150084	0.000226482	0.0378665	0.00874178	0.000258122	0.00689079	0.00440849	4.51e-05	4.83e-05	0.00968486	4.18e-05
0	1	52	20.3	2	2	2	13	7	0.000253778	9.19e-05	0.000467484	0.00134854	0.00231728	0.000886575	0.00111528	0.000347743	0.0132399	0.00107972	0.00417307	8.06e-05	0.00178994	9.56e-05	6.6e-05	0.00626078	5.4e-05	0.000206178	0.00587816	0.00859	0.000115149	0.0129901	0.0150339	7.94e-05	0.000732403	0.0119933	0.000253769
0	1	42	20.4	2	2	4	5	4	2.57e-05	0.000100372	0.000476637	0.00115429	0.00503307	0.0025043	0.00305909	0.000290392	0.0116045	0.00182814	0.00457556	0.000113269	0.00159616	4.53e-05	9.42e-05	0.0080779	0.000188784	0.000127488	0.00778403	0.00884341	0.000154366	0.0190859	0.0124137	6.96e-05	0.00041643	0.0103944	0.000511762
0	1	60	22.1	1	2	6	4	7	9.28e-05	0.000112531	0.000643628	0.000841191	0.00385792	0.00285668	0.00314336	0.00025398	0.0266936	0.0019467	0.00532446	8.77e-05	0.00172387	5.16e-05	8.2e-05	0.00693825	4.02e-05	0.000153582	0.0080447	0.0118326	0.000129518	0.0093517	0.00983689	7.77e-05	0.000237928	0.0138306	0.000107438
0	1	46	22.4	2	2	3	10	7	0.000150334	6.3e-05	0.000457451	0.00447808	0.00312594	0.00138382	0.00150859	0.000249839	0.0161025	0.00199538	0.00364365	5.94e-05	0.00144899	4.28e-05	4.87e-05	0.0065246	0.000276069	0.000135236	0.0075511	0.00828327	0.000131442	0.0154312	0.0154993	4.5e-05	0.000228105	0.017539	0.000334995
0	1	55	22.9	2	1	5	7	4	0.000325055	7.39e-05	0.000739567	0.00597329	0.00335902	0.00129011	0.00187375	0.000260316	0.0212037	0.00188768	0.00480357	7.87e-05	0.00144996	6.83e-05	8.18e-05	0.00865034	0.000255767	0.000108432	0.00637008	0.013788	0.000124704	0.0133166	0.0150519	2.61e-05	0.000349657	0.0133061	0.000395366
0	1	42	23.8	2	2	3	12	7	0.000234215	0.000108248	0.000455584	0.0041104	0.00345187	0.00207188	0.00234378	0.000511511	0.0165199	0.00127505	0.00314653	6.24e-05	0.00083629	5.58e-05	0.000124025	0.00707717	0.000246215	0.000139676	0.00865458	0.00828493	0.000184049	0.00957563	0.0191204	7.61e-05	0.000359723	0.0227484	0.000499806
0	0	52	24.2	1	2	2	11	7	0.000157514	9.49e-05	0.000459335	0.0034056	0.00396277	0.00125441	0.00359968	0.00041702	0.0055595	0.000706979	0.00218926	6.97e-05	0.00109459	0.00013999	0.00010428	0.00968877	0.000218577	0.000151409	0.00673432	0.00842321	0.000201794	0.0213022	0.0222463	0.000109655	0.000283458	0.010893	0.000693914
0	1	47	24.5	1	2	4	10	7	6.53e-05	7.75e-05	0.000431436	0.00223029	0.00304483	0.000726807	0.00349424	0.000513997	0.00777388	0.00128858	0.00232477	5.52e-05	0.000906002	0.000137869	8.39e-05	0.00840619	0.000395608	0.000139827	0.00804125	0.00820228	0.000158806	0.0132462	0.0161705	8.23e-05	0.000403319	0.0213101	0.000176735
0	0	39	24.9	2	1	5	14	7	2.92e-05	7.4e-05	0.00054983	0.00530583	0.00239538	0.00116053	0.000944202	0.000474329	0.00820781	0.00116459	0.00245034	6.26e-05	0.0012931	5.13e-05	7.36e-05	0.00348961	0.000294382	0.00016816	0.00671391	0.00973475	0.000107768	0.0128626	0.00712904	4.22e-05	0.000275412	0.0133018	8.39e-05
0	0	30	25.8	1	1	4	10	7	0.000189353	9.54e-05	0.000448311	0.00175145	0.00476629	0.00274536	0.0031081	0.000172466	0.00926674	0.0016742	0.00293012	8.39e-05	0.00151213	4.38e-05	0.000111215	0.00818473	0.000136177	0.00017834	0.00676897	0.00848075	0.000186978	0.0129298	0.0163667	8.34e-05	0.000466426	0.01011	0.000771972
0	0	45	20.4	1	2	3	12	8	4.49e-05	5.23e-05	0.000289019	0.00138224	0.00278152	0.00131407	0.00161436	0.000230874	0.0171675	0.00187054	0.00542306	8.58e-05	0.00183254	2.78e-05	5.08e-05	0.0060661	9.9e-05	0.000111036	0.00479274	0.00566392	8.47e-05	0.0133508	0.0103757	0.000112964	0.000209093	0.00956331	0.000593496
0	1	53	20.8	3	2	6	7	4	0.000135854	9.53e-05	0.00057075	0.00196644	0.0019241	0.00141654	0.00321228	0.000187769	0.0333187	0.00210928	0.00821224	0.000123526	0.00324459	6.14e-05	8.06e-05	0.000981592	2e-05	0.000150072	0.00726505	0.0104021	0.0001871	0.0109562	0.0123248	7.43e-05	0.000624627	0.0143669	0.000404588
0	0	52	22.3	2	2	3	14	8	0.000286847	9.77e-05	0.000489358	0.00825917	0.00245738	0.00149141	0.00213934	0.000250773	0.0120802	0.00125311	0.00301284	8.13e-05	0.00192765	3.89e-05	0.00011053	0.00527635	0.000105416	0.000180513	0.00565264	0.00895377	0.000145922	0.00910851	0.0138239	9.22e-05	0.000490632	0.024244	0.000165921
0	1	40	23	2	2	3	14	8	3.67e-05	9.23e-05	0.000591082	0.00324257	0.00388421	0.00183687	0.00198276	0.000237512	0.00911136	0.000725566	0.0026928	6.25e-05	0.000809799	4.83e-05	8.96e-05	0.00993814	0.000238625	0.000175178	0.00868033	0.010801	0.000140214	0.00715	0.0143431	7.13e-05	0.000199573	0.0154717	9.28e-05
0	1	47	23.1	2	2	2	13	4	8.04e-05	8.47e-05	0.00102195	0.00562499	0.00356731	0.00244606	0.00474363	0.000409141	0.0143698	0.00139079	0.0102186	0.000120964	0.00246508	5.92e-05	0.000109322	0.00648765	0.000127022	0.000150785	0.00643376	0.0189183	0.000175963	0.0114545	0.0150699	8.52e-05	0.000389551	0.0133524	0.000265186
0	0	35	23.8	3	1	2	13	8	0.000137001	7.92e-05	0.000459573	0.00553553	0.00314733	0.00123501	0.00275142	0.000714998	0.00922424	0.00208999	0.00273577	6.29e-05	0.00171414	3.27e-05	8.62e-05	0.00633477	0.000125609	0.00017503	0.00665768	0.00865853	0.000167912	0.0151981	0.0112724	0.00012194	0.00051491	0.0115953	0.00072954
0	0	60	25.1	1	2	2	14	8	2.26e-05	0.000179662	0.000757377	0.00340517	0.00659595	0.00336926	0.0077169	0.00029862	0.00292927	0.000494727	0.00119592	6.29e-05	0.00101294	0.000187125	0.000248545	0.0345663	0.000320861	0.000432584	0.0232615	0.0140484	0.000248423	0.00674465	0.00364116	5.56e-05	0.000265734	0.00512424	7.45e-05
0	1	54	26.5	2	2	3	15	8	5.11e-05	6.5e-05	0.000460349	0.00183477	0.00342587	0.00147101	0.00144969	0.000142347	0.00946084	0.00102494	0.00253303	6.88e-05	0.00105497	3.63e-05	6.01e-05	0.00659253	0.000143872	0.000142978	0.00610164	0.0088328	0.000118443	0.0121617	0.0117247	0.000151973	0.000569336	0.0137408	0.000459856
0	1	49	27.1	1	2	2	13	8	0.000143355	6.16e-05	0.000412034	0.00123463	0.00373603	0.0017254	0.00162792	0.000247314	0.00756368	0.000890488	0.00211958	4.38e-05	0.00089868	4.56e-05	4.91e-05	0.00550295	0.000112498	0.000165445	0.0065424	0.00808813	0.00012371	0.0114174	0.0108565	3.19e-05	0.000506487	0.0110181	0.000365687
1	1	19	22.6	1	0	6	4	1	0.00013776	0.00015456	0.00125628	0.000698105	0.00570701	0.00566523	0.00942136	1.55e-05	0.00261491	0.000387643	0.00101028	4.24e-05	0.000880251	0.000109577	0.000303437	0.038609	5.71e-05	0.000329281	0.0326178	0.0230051	0.000210891	0.00598925	0.0055792	0.000124202	2.54e-05	0.00291927	9.88e-05
1	0	47	28	1	1	6	6	1	2.48e-05	0.000122919	0.00112941	0.00175143	0.00625414	0.00352637	0.0205889	7.83e-06	0.00494048	0.000779532	0.0025153	0.000138838	0.00254703	0.000156294	0.000116225	0.00130155	0.000772379	0.000195541	0.044131	0.0212161	0.00028073	0.00759886	0.0107112	5.98e-05	8.41e-05	0.00491427	0.000144273
1	0	57	22.4	2	1	5	8	2	5.25e-05	7.65e-05	0.000464328	0.00493406	0.00289012	0.00119556	0.00417879	1.85e-05	0.0027512	0.000421845	0.00153517	0.000126385	0.00153929	0.000133863	4.4e-05	0.00703622	0.000286429	0.000237069	0.0527404	0.00863018	0.000329033	0.00622125	0.00588244	8.47e-05	6.22e-05	0.00428285	7.34e-05
1	1	31	23	1	1	5	7	2	2.02e-05	8.66e-05	0.000641024	0.00130225	0.00577937	0.00718738	0.0195686	8.58e-06	0.00618321	0.00103484	0.00410375	0.000103822	0.00405428	5.39e-05	0.00012126	0.00797806	9.63e-05	0.000213088	0.0544715	0.0117869	0.000313349	0.00534051	0.0104742	0.00012719	6.1e-05	0.00595789	0.000220131
1	1	57	23.7	2	0	5	4	2	3.24e-05	6.48e-05	0.000371891	0.00130014	0.00272431	0.00126958	0.00238932	1.11e-05	0.00180756	0.000257655	0.00142719	0.000145318	0.00140753	0.000117747	2.69e-05	0.00253511	0.000698645	0.000215027	0.0088142	0.00689179	0.000321136	0.016407	0.0118555	0.000199763	4.22e-05	0.00720731	0.000273747
1	1	53	20.1	1	1	6	8	3	5.62e-05	0.000295406	0.000687487	0.00766331	0.00503032	0.00387818	0.00740246	1.29e-05	0.00857957	0.00225909	0.00461614	0.000155182	0.00393865	0.000170992	9.08e-05	0.00709393	4.97e-05	0.000334425	0.016135	0.0121697	0.000193023	0.0106683	0.0151202	0.000215019	8.03e-05	0.0147662	0.00049223
1	1	60	23.9	1	2	4	11	3	0.000157635	7.48e-05	0.00090584	0.00133894	0.00207566	0.00219309	0.00430697	1.16e-05	0.0066472	0.000467719	0.00348876	0.000251309	0.00428979	0.000177634	6.33e-05	0.00316632	0.000868535	0.000173012	0.00784987	0.016205	0.000165889	0.0118531	0.0116331	0.000247327	9.88e-05	0.0117383	0.00019046
1	1	52	26.4	1	1	4	10	7	1.71e-05	8.85e-05	0.00047235	0.00316431	0.00154699	0.000820627	0.00209584	1.02e-05	0.00336575	0.000655353	0.00196563	0.000125556	0.00262654	0.000169531	5.72e-05	0.00388623	0.000188679	0.000106082	0.00966204	0.00902686	0.000198042	0.00958588	0.00672332	0.000206433	5.92e-05	0.00584657	0.000127053
1	0	47	23.8	1	2	3	15	6	0.000234745	0.000122365	0.000764329	0.00230703	0.0028206	0.00181855	0.00334286	4.08e-06	0.00280826	0.000255062	0.00122256	0.000118605	0.00215086	0.000104574	0.000105883	0.00154549	0.000413578	0.000173841	0.0238615	0.0142109	9.27e-05	0.0145184	0.00987089	0.000110267	5.78e-05	0.0106923	0.000138474
1	1	51	24.1	2	0	6	7	4	1.6e-05	7.53e-05	0.000717831	0.00135079	0.00386539	0.00185041	0.00660655	1.51e-05	0.0418305	0.00294051	0.0103767	0.000160602	0.00333556	0.000164145	4.86e-05	0.00811674	0.000714428	0.000183343	0.0255308	0.0127881	0.00028471	0.0082861	0.0111767	5.75e-05	6.12e-05	0.00895825	0.000121939
1	0	55	24.1	2	2	4	14	7	1.5e-05	0.000263783	0.00204759	0.00174931	0.0361053	0.00519529	0.0171044	1.31e-05	0.00167005	0.000185167	0.000778209	4.83e-05	0.000768305	8.76e-05	0.00040156	0.0967615	0.000173432	0.00060132	0.0119086	0.0377035	0.000266004	0.0117156	0.00812582	7.53e-05	8.36e-05	0.00468717	0.000119381
1	1	38	24.3	1	1	6	11	4	8.25e-05	8.69e-05	0.000452863	0.00164151	0.00257575	0.000931147	0.00287601	5.47e-06	0.00696346	0.000495938	0.00273135	0.000116536	0.00232494	9.78e-05	6.57e-05	0.00256799	7.32e-05	0.000215975	0.0147665	0.00860011	0.000133052	0.00961876	0.00841347	0.000100359	5.1e-05	0.00961383	0.000153816
1	1	27	24.6	1	1	6	4	4	2.12e-05	0.000160083	0.00130042	0.00260659	0.0106012	0.0055793	0.0106053	0.000228962	0.00308938	0.000388353	0.00103519	4.96e-05	0.000899044	0.000100714	0.000346243	0.0297033	0.000505696	0.000329728	0.0334814	0.0239532	0.000216667	0.00890218	0.00636773	6.25e-05	0.000297299	0.00948054	8.12e-05
1	1	47	26	2	2	3	14	4	7.6e-05	6.9e-05	0.000284033	0.00291806	0.00179117	0.000885144	0.00120202	1.64e-05	0.00223948	0.0012086	0.00261506	0.00020131	0.00487063	8.29e-05	6.32e-05	0.010422	0.000167178	0.000231209	0.0146689	0.00570522	0.00011015	0.011481	0.00813094	0.000334755	4.17e-05	0.0055022	0.00029733
1	1	56	20.5	2	1	5	5	5	1.97e-05	0.000269446	0.00069313	0.00236317	0.00321368	0.00140499	0.00949277	0.000148104	0.00636609	0.00220584	0.00266868	0.000128565	0.00172388	0.000120245	3.63e-05	0.00421072	0.000228692	0.000331865	0.0288014	0.013163	0.000371791	0.00694063	0.00585948	4.04e-05	0.000745619	0.00500764	0.000227977
1	0	57	22.6	1	2	5	7	5	6.49e-05	9.57e-05	0.00037256	0.00504608	0.00111023	0.00133144	0.000687855	0.000279601	0.0108909	0.00114338	0.00310553	8.22e-05	0.00159997	8.25e-05	5.83e-05	0.00172062	0.000114095	0.000142601	0.00695468	0.00654105	0.000120621	0.0143197	0.0136313	7.71e-05	0.000551401	0.0154466	0.000190901
1	0	53	25.4	2	1	6	5	5	1.48e-05	0.00015787	0.000543394	0.00332114	0.00322688	0.00285448	0.0041878	1.53e-05	0.00433852	0.000741363	0.00234849	0.000100655	0.00253866	0.000133304	3.16e-05	0.0443489	0.000230703	0.000188124	0.0191046	0.0101287	0.000442331	0.00925865	0.00632034	9.73e-05	5.2e-05	0.00806076	0.000296584
1	1	55	18.3	2	2	5	4	6	6.01e-06	0.00023913	0.00144791	0.00355628	0.0106152	0.00647837	0.0184334	0.000115607	0.00160091	0.000415018	0.000730933	6.24e-05	0.000811501	0.000184093	0.000448969	0.0542875	0.00025046	0.000764868	0.036984	0.026668	0.000417645	0.00593312	0.00351395	0.000176222	0.000160353	0.00532017	0.00013101
1	1	32	20.5	2	2	3	14	6	1.75e-05	0.000180959	0.000394412	0.0023617	0.00250457	0.000903522	0.00168614	1.09e-05	0.00252959	0.000645985	0.00213827	0.000108069	0.00403426	8.46e-05	4.29e-05	0.0110669	0.00013593	0.000369996	0.00834609	0.0080334	0.000112533	0.00749415	0.00924309	0.000174457	8.01e-05	0.0100142	0.000270124
1	1	44	23.1	1	2	2	14	6	2e-05	0.000125926	0.000403359	0.00153227	0.00373603	0.00150069	0.00445531	2.07e-05	0.00966197	0.000628538	0.00479128	0.000157046	0.00288914	9.86e-05	0.000149247	0.0144768	0.000264316	0.000270847	0.036363	0.00759792	0.000206641	0.00612361	0.0066075	0.000183209	5.08e-05	0.00565779	9.23e-05
1	1	26	23.5	1	2	5	7	6	4.07e-05	4.94e-05	0.000282616	0.000843682	0.00270208	0.00146638	0.00205235	1.1e-05	0.0028389	0.000532134	0.00218205	0.00012641	0.00257841	0.000155476	1.59e-05	0.106835	0.000335019	7.81e-05	0.00736304	0.00518144	0.000150567	0.00864313	0.00654308	0.000234734	4.99e-05	0.0096173	0.000172785
1	1	34	24.4	2	2	5	5	3	8.17e-05	4.77e-05	0.000444454	0.000819186	0.00267696	0.000415583	0.00336807	9.55e-06	0.00421869	0.000346289	0.00308494	0.000219027	0.00500576	8.37e-05	5.2e-05	0.00520998	9.5e-05	9.51e-05	0.00494999	0.00804594	0.000165054	0.00622166	0.0125707	0.000180363	0.000109982	0.00788953	0.000179197
1	1	44	26	2	1	5	4	6	9.79e-05	0.000306355	0.000630869	0.00135927	0.0047656	0.00388106	0.00148533	9.07e-05	0.00339123	0.000357981	0.00141062	0.000102066	0.00386504	4.81e-05	0.000273312	0.00206734	0.000177063	0.000348515	0.0174165	0.0116731	0.000197021	0.0109675	0.0146456	0.000114683	0.000265887	0.0141286	0.000479879
1	1	45	27.1	2	2	5	7	6	6.86e-06	9.12e-05	0.00029306	0.00170908	0.00224159	0.0026055	0.00293128	8.64e-06	0.0102133	0.000866769	0.00493239	0.000224454	0.00549943	7.63e-05	5.72e-05	0.00627233	7.93e-05	0.000202564	0.0194382	0.00517532	0.00024191	0.0100077	0.0081598	0.000219779	8.87e-05	0.00471098	0.000141293
1	1	22	21.8	3	2	3	13	7	8.83e-05	0.00019614	0.000826439	0.0005381	0.00818594	0.00432568	0.0365739	1.35e-05	0.00491954	0.000511178	0.00172875	7.44e-05	0.0012335	0.000109184	0.000109179	0.013973	0.000180655	0.000254714	0.0367545	0.0148679	0.000326116	0.00499964	0.00907183	0.000111305	5.03e-05	0.0067208	0.000257551
1	1	59	23.6	1	2	4	13	4	6.28e-05	7.08e-05	0.00045246	0.00126311	0.00237372	0.00215597	0.00351874	6.42e-06	0.0069869	0.000779585	0.00249441	9.37e-05	0.00172475	9.35e-05	3.1e-05	0.00514644	0.000378928	0.000210958	0.00813375	0.00841029	0.000185078	0.0160324	0.0110535	0.000169011	6.4e-05	0.00512157	0.000433608
1	0	34	24.1	1	1	4	5	2	1.09e-05	9.73e-05	0.000593636	0.00111265	0.00207633	0.00187223	0.00479741	1.11e-05	0.00305609	0.00039438	0.00155516	0.000119686	0.00190368	0.000134109	4.95e-05	0.00623933	8.92e-05	0.000194943	0.00706572	0.0109293	8.05e-05	0.0109544	0.00693431	7.03e-05	8.49e-05	0.0119963	0.000131642
1	1	30	24.8	3	2	4	12	7	2.79e-06	0.00053696	0.00212259	0.00204835	0.0110504	0.0052538	0.0180263	1.15e-05	0.00354866	0.00126033	0.0016032	9.11e-05	0.000985098	0.000109448	0.000373447	0.0534586	0.000209371	0.000676863	0.045454	0.039091	0.000407167	0.00699652	0.00342045	1.58e-05	2.81e-05	0.00372129	3.06e-05
1	1	57	26.9	2	2	5	8	4	6.01e-05	0.000149538	0.00093327	0.00467783	0.00667481	0.00516733	0.016626	0.000118868	0.00762889	0.000988378	0.00418013	0.00013733	0.00368342	0.000123325	0.000179712	0.0266289	0.000142309	0.000220889	0.0289551	0.0168253	0.00035031	0.00730544	0.00645777	0.000108416	0.000620713	0.00403416	0.000353472
1	1	37	29.1	2	2	4	7	8	5.83e-05	0.000179553	0.00126186	0.00054902	0.0149773	0.00791532	0.021845	7.94e-06	0.00324603	0.00034417	0.00113825	5.69e-05	0.00148238	0.00020144	0.000269105	0.0172029	0.000127703	0.000295408	0.0183458	0.0231997	0.000251259	0.00943407	0.0080689	9.22e-05	5.06e-05	0.00456944	0.000104464
